# Supplementary material for: Improving wood properties for wood utilization through multi-omics integration in lignin biosynthesis
Source: Nat Commun. 2018 Apr 20;9:1579. doi: 10.1038/s41467-018-03863-z (PMC5910405; doi:10.1038/s41467-018-03863-z)
Supplement: Supplementary file 5 — Supplementary Data 3 [file 41467_2018_3863_MOESM5_ESM.xlsx]

## Sheet: Sheet1
Supplementary Data 3. Wood Composition of Transgenic and Wildtype P. trichocarpa
*Units: g/100g of dry extractive-free wood. C:L = Carobhydrate to Lignin Ratio
Line ID	Target Gene(s)	Lignin*	Galactose*	Glucose*	Mannose*	Xylose*	Total Carbohydrate*	C:L Ratio
a1-3-1	PtrPAL1	20.0853	0.802387	49.5021	2.38887	14.243	66.9364	3.33261
a13-20-1	Ptr4CL5	18.3424	1.14386	50.7732	2.14273	15.2964	69.3562	3.7812
a13-20-2	Ptr4CL5	18.7158	1.44114	50.81	2.29901	14.9652	69.5153	3.71426
a13-20-3	Ptr4CL5	19.8692	1.14783	48.7684	1.98792	15.7249	67.629	3.40371
a13-4-1	Ptr4CL5	19.6309	1.0134	52.3399	2.33301	15.1615	70.8477	3.60899
a13-4-2	Ptr4CL5	19.1362	1.11811	50.8213	1.86577	15.4445	69.2497	3.61877
a13-4-3	Ptr4CL5	18.8842	1.05665	50.0376	2.01124	15.6303	68.7357	3.63986
a13-6-1	Ptr4CL5	17.1941	0.921135	52.2238	2.21861	13.7047	69.0682	4.01698
a13-6-2	Ptr4CL5	17.8328	0.939964	46.9757	1.69929	13.9106	63.5255	3.56228
a17-10-1	PtrHCT1	20.1724	1.91658	53.5313	2.72283	17.1372	75.3079	3.73321
a17-10-2	PtrHCT1	20.3444	1.70582	53.0172	4.22904	16.6993	75.6513	3.71854
a17-10-3	PtrHCT1	20.6076	1.83501	52.3759	4.15183	16.6054	74.9681	3.63788
a17-1-1	PtrHCT1	22.3046	2.02196	53.9448	2.2936	15.5295	73.7899	3.30827
a17-1-2	PtrHCT1	18.5401	1.72207	51.4711	2.94037	15.2539	71.3875	3.85045
a17-4-1	PtrHCT1	21.5537	1.88173	52.9399	2.41809	17.3853	74.625	3.46228
a17-9-1	PtrHCT1	19.7182	2.44939	56.4566	2.60117	16.7192	78.2263	3.96721
a17-9-2	PtrHCT1	19.8509	1.70265	51.8315	3.64782	15.9266	73.1086	3.68289
a17-9-3	PtrHCT1	20.4726	1.65112	50.9329	3.88705	15.9786	72.4496	3.53886
a1-8-1	PtrPAL1	22.9234	1.00504	49.1724	2.14913	14.7651	67.0917	2.92677
a18-11-1	PtrHCT6	20.6026	2.0148	50.9372	2.29533	17.2549	72.5022	3.51908
a18-11-2	PtrHCT6	19.0905	1.52632	50.5039	3.15433	17.9265	73.111	3.82971
a18-11-3	PtrHCT6	19.4219	1.4387	50.1091	2.82424	17.0086	71.3806	3.67527
a18-4-1	PtrHCT6	21.7442	1.88083	52	2.56376	17.3566	73.8011	3.39406
a18-4-3	PtrHCT6	19.4351	1.64414	53	3.86265	15.444	73.9508	3.80502
a18-5-1	PtrHCT6	20.2047	2.59765	53.9261	2.32329	13.7547	72.6017	3.59331
a18-5-2	PtrHCT6	18.4404	2.60121	53.4683	2.59537	14.954	73.6189	3.99227
a18-5-3	PtrHCT6	18.2666	2.07068	53.4845	3.1515	15.1899	73.8966	4.04546
a18-9-1	PtrHCT6	20.3424	1.93759	51.8587	2.62798	16.2616	72.6858	3.57312
a18-9-2	PtrHCT6	18.8714	1.74935	51.7073	2.6104	15.848	71.915	3.81079
a18-9-3	PtrHCT6	18.8061	1.63686	51.8084	2.84274	16.6202	72.9082	3.87684
a27-M-1	PtrCAld5H1	22.3107	1.6267	48.8904	2.90646	15.5434	68.967	3.09121
a27-M-2	PtrCAld5H1	22.5563	2.17792	49.1581	2.60409	14.6897	68.6299	3.0426
a27-M-3	PtrCAld5H1	21.9622	1.71717	49.1811	3.09029	15.7454	69.734	3.17519
a28-H-1	PtrCAld5H2	20.8888	1.82117	55.2373	3.03844	16.0262	76.1232	3.64421
a28-H-2	PtrCAld5H2	20.9938	1.97871	51.78	2.42078	15.3856	71.5651	3.40886
a28-H-3	PtrCAld5H2	21.847	1.52574	51.288	3.19127	16.3786	72.3837	3.31321
a28-L-1	PtrCAld5H2	21.9268	1.65985	53.1594	2.95859	14.9914	72.7692	3.31874
a28-L-2	PtrCAld5H2	20.4199	2.01116	53.7862	3.03963	15.8019	74.6389	3.65521
a28-L-3	PtrCAld5H2	21.2834	1.86365	55.3736	2.95834	15.3811	75.5767	3.55097
a3-11-1	PtrPAL4	19.6869	1.25782	47.6602	4.71758	15.5169	69.1525	3.51261
a3-3-1	PtrPAL4	19.7463	1.36225	50.1489	3.34482	16.9058	71.7618	3.6342
a3-4-1	PtrPAL4	20.9508	1.49356	49.2231	3.02946	15.7428	69.489	3.31676
a4-3-1	PtrPAL5	14.5318	1.41526	52.2939	3.39963	17.7634	74.8722	5.15232
a4-6-2	PtrPAL5	16.9046	1.21486	47.2586	2.99277	17.2085	68.6747	4.06248
a4-8-1	PtrPAL5	22.3132	1.94965	53.549	3.47045	16.6853	75.6544	3.39056
a5-13-1	PtrPAL2	19.7907	1.40061	49.2902	4.84725	15.3695	70.9076	3.58287
a5-2-2	PtrPAL2	18.7468	1.07198	48.9329	4.68504	15.9756	70.6656	3.76947
a5-6-1	PtrPAL2	17.6734	1.1665	48.1593	4.90987	15.0087	69.2443	3.91799
i15-1-1	Ptr4CL3&5	10.6248	0.858932	56.4335	2.48796	15.6348	75.4151	7.09805
i15-2-1	Ptr4CL3&5	13.513	0.541762	55.0992	3.00571	16.3469	74.9935	5.54974
i15-2-2	Ptr4CL3&5	14.2575	1.22866	55.1235	2.32885	14.4486	73.1296	5.12921
i15-3-1	Ptr4CL3&5	19.1563	0.619385	52.5848	2.66608	14.9373	70.8075	3.6963
i15-3-2	Ptr4CL3&5	18.9552	0.869268	54.1738	2.81024	14.8291	72.6824	3.83443
i15-3-3	Ptr4CL3&5	19.0564	0.727187	54.5493	2.4152	13.7677	71.4594	3.74989
i19-15-1	PtrHCT1&6	21.4457	2.32339	58.0273	2.47305	15.5054	78.3292	3.65245
i19-15-2	PtrHCT1&6	21.3287	1.80958	53.6651	2.63829	13.9634	72.0763	3.37932
i19-15-3	PtrHCT1&6	21.6342	1.89171	52.9886	2.81295	16.2761	73.9694	3.41909
i19-4-1	PtrHCT1&6	17.2193	1.8832	55.862	2.60822	19.2436	79.5971	4.62254
i19-4-2	PtrHCT1&6	17.9802	1.55147	51.8055	3.02923	18.6816	75.0679	4.17504
i19-4-3	PtrHCT1&6	17.5723	1.60772	52.7793	3.17517	17.9176	75.4797	4.29537
i19-7-1	PtrHCT1&6	15.1894	2.01439	54.6414	2.54981	15.5029	74.7085	4.91845
i19-7-3	PtrHCT1&6	15.0184	1.5452	56.7711	3.18933	15.669	77.1746	5.13866
i19-8-1	PtrHCT1&6	21.0545	1.82538	50.7866	2.2657	17.9075	72.7852	3.457
i19-8-2	PtrHCT1&6	21.0932	1.54891	48.9774	2.78898	16.5868	69.9021	3.31396
i19-8-3	PtrHCT1&6	21.1141	1.43357	47.5754	2.72433	16.7612	68.4946	3.24401
i20-10-2	PtrC3H3	13.6928	1.97769	55.7461	3.61611	19.4953	80.8352	5.90347
i20-10-3	PtrC3H3	13.3252	1.86629	54.9864	3.13027	20.6935	80.6765	6.05445
i20-2-1	PtrC3H3	22.6647	2.05558	53.2831	1.93841	18.8744	76.1514	3.35991
i20-2-3	PtrC3H3	21.0033	2.03288	52.7926	2.47095	17.6166	74.913	3.56673
i20-5-1	PtrC3H3	9.86347	2.18899	59.511	2.23312	22.681	86.6141	8.7813
i20-5-2	PtrC3H3	9.75035	2.21346	59.396	1.85534	22.8194	86.2842	8.84934
i20-5-3	PtrC3H3	9.9766	2.16452	59.626	2.61091	22.5427	86.9441	8.7148
i21-3-1	PtrCCoAOMT3	18.0382	1.3059	52.831	2.17252	15.0533	71.3628	3.95619
i21-3-2	PtrCCoAOMT3	17.9781	0.959855	51.2027	2.25162	15.1198	69.534	3.8677
i21-3-3	PtrCCoAOMT3	17.8919	1.35822	50.5281	2.13568	14.7283	68.7503	3.84253
i21-6-1	PtrCCoAOMT3	18.7624	0.997993	49.7354	2.45733	15.6223	68.813	3.66761
i21-6-2	PtrCCoAOMT3	18.8938	0.835228	49.219	2.72931	15.2942	68.0778	3.60319
i21-6-3	PtrCCoAOMT3	18.4879	0.675265	51.2794	2.30588	15.514	69.7746	3.77408
i21-8-1	PtrCCoAOMT3	17.9551	0.898998	50.8692	2.05095	14.3685	68.1877	3.79769
i21-8-2	PtrCCoAOMT3	17.5829	1.01904	51.0185	2.00243	13.8186	67.8586	3.85934
i24-1-1	PtrCCoAOMT1&2	19.5424	1.18191	52.852	2.15933	14.1572	70.3505	3.59989
i24-1-2	PtrCCoAOMT1&2	19.6913	0.743959	53.4117	2.83471	15.0219	72.0123	3.65706
i24-12-1	PtrCCoAOMT1&2	16.8666	0.999628	51.5835	2.53677	15.9015	71.0214	4.21077
i24-12-2	PtrCCoAOMT1&2	16.9943	1.01804	52.1669	2.87589	15.9689	72.0297	4.23846
i24-12-3	PtrCCoAOMT1&2	17.5154	0.887233	53.1096	2.5664	15.7907	72.3539	4.13088
i24-1-3	PtrCCoAOMT1&2	20.1452	1.20657	51.1697	2.49191	14.7612	69.6294	3.45637
i24-5-1	PtrCCoAOMT1&2	16.6206	1.19839	54.0227	2.49588	16.2968	74.0138	4.45314
i24-5-2	PtrCCoAOMT1&2	16.4545	0.993879	53.1882	2.87046	15.8596	72.9122	4.43113
i24-5-3	PtrCCoAOMT1&2	16.5533	0.99185	53.1884	2.29932	15.9191	72.3987	4.37367
i24-6-1	PtrCCoAOMT1&2	15.8401	1.26242	54.026	2.59663	15.3309	73.2159	4.6222
i24-6-2	PtrCCoAOMT1&2	15.7888	0.927204	53.9466	2.37886	16.3596	73.6122	4.66229
i24-6-3	PtrCCoAOMT1&2	15.6533	0.944356	52.4746	2.91562	15.7797	72.1143	4.60697
i26-10-1	PtrCCR2	20.6377	1.19892	40.106	1.81347	13.5156	56.634	2.7442
i26-10-2	PtrCCR2	22.1635	1.23613	38.2797	1.85957	13.797	55.1724	2.48934
i26-10-3	PtrCCR2	21.2951	1.26896	37.0471	1.86908	14.1996	54.3847	2.55387
i26-4-2	PtrCCR2	14.0478	1.16323	42.6633	1.80967	16.0184	61.6546	4.3889
i26-4-3	PtrCCR2	14.8975	1.22139	42.4454	1.8326	14.6298	60.1291	4.03619
i26-9-1	PtrCCR2	21.7233	1.21661	42.9301	1.80163	12.9646	58.9129	2.71196
i26-9-2	PtrCCR2	19.7546	1.17985	42.5825	1.77726	13.2091	58.7486	2.97391
i26-9-3	PtrCCR2	22.1282	1.19389	41.086	1.7912	13.6698	57.7409	2.60938
i29-H-1	PtrCAld5H1&2	20.3347	1.30616	50.8976	2.85957	17.0172	72.0805	3.54471
i29-H-2	PtrCAld5H1&2	20.6	1.52294	42.1621	2.59965	13.7519	60.0366	2.9144
i29-H-3	PtrCAld5H1&2	20.9592	1.46359	45.6621	2.37412	14.0601	63.5599	3.03256
i29-L-1	PtrCAld5H1&2	18.9717	1.71907	51.5614	3.18359	15.3319	71.796	3.78438
i29-L-2	PtrCAld5H1&2	17.8599	1.30616	50.8976	2.85957	17.0172	72.0805	4.0359
i29-L-3	PtrCAld5H1&2	18.7534	1.32317	51.8629	2.80033	15.8578	71.8442	3.83099
i29-M-1	PtrCAld5H1&2	20.1697	1.4206	45.0553	2.44641	13.8245	62.7469	3.11095
i29-M-2	PtrCAld5H1&2	21.548	1.41474	46.9381	2.85025	16.2868	67.4899	3.13207
i29-M-3	PtrCAld5H1&2	21.082	1.32358	51.2865	3.06692	14.0195	69.6965	3.30597
i30-1-1	PtrAldOMT2	16.3845	0.41207	51.1257	2.88872	16.9797	71.4062	4.35815
i30-1-2	PtrAldOMT2	18.3316	0.701662	49.3528	2.74194	16.3841	69.1804	3.77384
i30-1-3	PtrAldOMT2	17.3515	0.424942	49.8051	2.42683	17.0138	69.6706	4.01526
i30-15-1	PtrAldOMT2	17.7103	1.6944	51.2375	2.02386	12.7773	67.7331	3.8245
i30-15-2	PtrAldOMT2	18.0197	1.43964	54.6443	2.47373	12.7094	71.2671	3.95496
i30-15-3	PtrAldOMT2	18.2517	1.39732	54.5827	2.18611	12.8278	70.9939	3.88971
i30-4-1	PtrAldOMT2	15.6154	0.771895	51.8983	2.22499	16.8567	71.7518	4.59494
i30-4-2	PtrAldOMT2	17.3135	1.23084	51.9872	2.25839	14.8322	70.3086	4.06091
i30-4-3	PtrAldOMT2	17.4731	0.708135	50.2827	2.1681	17.3285	70.4874	4.03406
i33-10-1	PtrCAD1	22.2429	1.11301	45.2432	2.04167	16.6122	65.0101	2.92273
i33-10-2	PtrCAD1	22.7268	2.91982	48.7776	1.8514	18.4362	71.985	3.16741
i33-10-3	PtrCAD1	20.7007	1.39032	50.1303	2.34434	16.4893	70.3542	3.39864
i33-2-1	PtrCAD1	21.5441	1.50946	47.3052	2.29742	17.8564	68.9684	3.20127
i33-2-2	PtrCAD1	21.3695	1.38121	50.0971	2.67476	17.6186	71.7717	3.3586
i33-2-3	PtrCAD1	16.858	1.24382	48.6535	2.26744	17.8117	69.9764	4.15093
i33-5-1	PtrCAD1	21.8953	1.62479	42.7149	2.25257	19.0152	65.6075	2.99642
i33-5-2	PtrCAD1	21.3769	1.43802	44.8388	2.51746	19.382	68.1763	3.18925
i33-5-3	PtrCAD1	21.809	1.19716	49.1143	2.4139	20.8272	73.5525	3.37257
i35-1-1	PtrCAD1&2	20.177	1.13824	43.1381	2.94405	18.4217	65.6422	3.25332
i35-1-2	PtrCAD1&2	22.5646	1.06253	43.5233	2.71536	18.4582	65.7594	2.91428
i35-1-3	PtrCAD1&2	20.0783	1.01747	42.0182	2.68245	18.7069	64.425	3.20869
i35-15-1	PtrCAD1&2	22.2407	1.20452	45.2701	3.30282	16.2573	66.0347	2.96909
i35-15-2	PtrCAD1&2	21.603	1.41952	45.3525	3.1098	16.2287	66.1105	3.06025
i35-15-3	PtrCAD1&2	22.1127	1.32134	44.5407	3.18166	16.0412	65.0849	2.94333
i35-7-1	PtrCAD1&2	13.7523	1.20318	45.7181	1.93658	20.0798	68.9377	5.01283
i35-7-2	PtrCAD1&2	19.1022	1.42275	46.111	2.23855	19.6978	69.4702	3.63676
i35-7-3	PtrCAD1&2	14.49	1.17092	45.7646	1.95238	19.6429	68.5308	4.72951
i6-4-1	PtrPAL1&3	18.037	1.28892	41.6359	2.09485	13.498	58.5176	3.2443
i6-4-2	PtrPAL1&3	18.0124	1.39424	42.5041	2.08076	13.2307	59.2098	3.28716
i6-4-3	PtrPAL1&3	18.1137	1.33312	39.7729	1.99308	12.4057	55.5048	3.06425
i6-5-1	PtrPAL1&3	18.3907	0.0841505	45.1238	2.98106	16.5503	64.7393	3.52021
i6-5-2	PtrPAL1&3	18.5877	1.0765	46.2448	3.25868	15.7209	66.3009	3.56693
i6-5-3	PtrPAL1&3	19.3063	1.2921	45.4206	2.91014	14.219	63.8419	3.3068
i6-9-1	PtrPAL1&3	18.4086	1.72789	53.81	2.5966	16.145	74.2795	4.03504
i69-10-1	PtrC3H3	18.4139	2.10799	57.0691	3.19175	20.1357	82.5045	4.48057
i69-13-1	PtrC3H3	13.6019	2.2004	62.3291	3.28067	23.3397	91.1499	6.70125
i69-13-2	PtrC3H3	13.4171	1.7435	54.1427	2.23304	19.4998	77.619	5.78509
i69-13-3	PtrC3H3	13.2416	2.03896	54.596	2.40655	19.7961	78.8376	5.95379
i6-9-2	PtrPAL1&3	18.2576	1.46444	53.3192	2.70212	14.8032	72.289	3.95939
i6-9-3	PtrPAL1&3	17.8615	1.56151	51.5751	3.84867	15.2162	72.2015	4.0423
i69-4-1	PtrC3H3	11.9086	2.59905	66.8966	3.15563	23.8697	96.5209	8.10512
i69-4-2	PtrC3H3	10.9406	1.77758	54.517	2.50614	18.2993	77.1	7.04714
i69-4-3	PtrC3H3	12.3806	2.25935	52.1138	1.92124	19.4569	75.7513	6.11855
i7-10-1	PtrPAL2,4,5	9.91363	1.00161	50.3546	3.04137	16.4852	70.8828	7.15003
i7-10-2	PtrPAL2,4,5	13.836	1.16776	47.2369	2.89199	14.5151	65.8118	4.75655
i7-10-3	PtrPAL2,4,5	12.5389	1.11071	45.9182	2.75583	14.3294	64.1142	5.11323
i7-2-1	PtrPAL2,4,5	10.9636	0.105455	47.2657	2.75918	18.0797	68.2101	6.2215
i7-2-2	PtrPAL2,4,5	9.39863	0.893064	52.1705	2.96436	16.8742	72.9022	7.75669
i7-2-3	PtrPAL2,4,5	10.2467	1.03589	50.7476	3.04513	17.0271	71.8558	7.01259
i7-6-1	PtrPAL2,4,5	19.7936	1.21997	45.3653	2.35255	15.86	64.7979	3.27368
i7-6-2	PtrPAL2,4,5	19.3492	1.20691	46.1877	2.75268	14.8235	64.9708	3.35781
i7-6-3	PtrPAL2,4,5	21.7546	1.00827	41.928	2.16377	13.7644	58.8644	2.70583
i7-8-1	PtrPAL2,4,5	20.5622	1.08981	41.0261	2.51622	12.6567	57.2888	2.78613
i7-8-2	PtrPAL2,4,5	19.7284	0.926888	43.8799	2.69968	12.8908	60.3972	3.06143
i7-8-3	PtrPAL2,4,5	18.1558	0.849249	45.9293	2.79453	14.9469	64.5199	3.55368
i8-10-1	PtrPAL1,2,3,4,5	17.9388	1.25728	51.2484	3.03561	15.0121	70.5534	3.933
i8-10-2	PtrPAL1,2,3,4,5	18.7047	1.50837	50.7448	3.00422	15.4491	70.7064	3.78015
i8-10-3	PtrPAL1,2,3,4,5	18.483	1.48111	49.6766	2.91239	15.0387	69.1088	3.73905
i8-1-1	PtrPAL1,2,3,4,5	16.946	1.86069	46.6598	2.97233	13.1459	64.6387	3.8144
i8-1-2	PtrPAL1,2,3,4,5	17.9692	1.36913	52.2046	3.26384	15.1789	72.0165	4.00778
i8-1-3	PtrPAL1,2,3,4,5	17.8989	1.18723	50.7047	3.11128	14.9867	69.9899	3.9103
i8-8-1	PtrPAL1,2,3,4,5	17.964	1.52715	47.3997	2.6349	13.307	64.8687	3.61105
i8-8-2	PtrPAL1,2,3,4,5	17.6866	1.5057	49.9466	2.7826	13.6794	67.9143	3.83988
i8-8-3	PtrPAL1,2,3,4,5	17.6403	1.66589	47.4219	2.36808	12.4747	63.9306	3.62413
o65-11-2	PtrCAD1,2(OE)	22.0912	1.20788	48.1006	2.83554	14.4115	66.5556	3.01276
o65-16-1	PtrCAD1,2(OE)	23.2611	1.1848	42.1502	2.61127	16.7606	62.7068	2.69577
o65-16-2	PtrCAD1,2(OE)	22.6324	1.05323	42.0603	2.76546	16.7872	62.6662	2.76887
o65-7-1	PtrCAD1,2(OE)	22.0862	1.12247	42.0351	2.57677	17.7601	63.4945	2.87484
o65-7-2	PtrCAD1,2(OE)	23.2454	1.15451	42.3252	2.63562	18.4729	64.5883	2.77854
o65-7-3	PtrCAD1,2(OE)	22.7834	1.04534	43.1366	2.71916	18.744	65.6451	2.88126
o66-21-1	PtrCAD1,2(OE)	23.6277	0.968086	43.6968	2.76819	18.9016	66.3347	2.8075
o66-21-3	PtrCAD1,2(OE)	22.6471	0.987082	44.6362	2.84123	18.8531	67.3176	2.97246
o66-30-1	PtrCAD1,2(OE)	25.029	1.23233	44.1959	2.90402	17.5408	65.8731	2.63187
o66-30-2	PtrCAD1,2(OE)	22.0439	1.17077	43.3897	2.93165	17.6741	65.1663	2.9562
o66-7-1	PtrCAD1,2(OE)	21.0058	1.03194	42.9984	2.86367	18.2096	65.1036	3.09932
o66-7-2	PtrCAD1,2(OE)	22.6416	0.954557	42.3309	2.82199	18.7309	64.8384	2.86368
o66-7-3	PtrCAD1,2(OE)	23.7341	0.985383	43.7324	2.87793	18.5506	66.1463	2.78698
a10-10-1	PtrC4H1	21.3635	1.29025	45.9483	2.9107	14.1397	64.289	3.00929
a10-10-2	PtrC4H1	23.3171	1.21403	45.6399	2.98586	15.4461	65.2858	2.79991
a10-10-3	PtrC4H1	20.7022	1.2764	45.8278	2.59862	14.705	64.4078	3.11115
a10-14-1	PtrC4H1	19.8643	2.04771	50.7019	0	14.916	67.6655	3.40639
a10-14-2	PtrC4H1	20.7056	1.93447	45.8462	0	14.9179	62.6986	3.0281
a10-8-1	PtrC4H1	20.3585	2.00794	48.1595	0	16.2486	66.416	3.26233
a10-8-2	PtrC4H1	20.6404	1.90913	51.2713	0	16.5684	69.7489	3.37924
a10-8-3	PtrC4H1	17.9915	2.02037	50.4735	0	14.3092	66.8031	3.71303
a1-1-1	PtrPAL1	19.1983	0.992063	54.7053	2.79538	15.6884	74.1811	3.86394
a12-10-1	Ptr4CL3	17.9194	1.2217	51.1778	2.30473	15.3169	70.0211	3.90756
a12-10-2	Ptr4CL3	17.0083	1.43062	52.2152	2.00095	13.3193	68.9661	4.05484
a12-10-3	Ptr4CL3	17.3545	1.38146	53.1258	2.11551	13.5178	70.1406	4.04164
a12-4-1	Ptr4CL3	20.2936	1.16342	48.1488	1.74481	15.1816	66.2386	3.26401
a12-4-2	Ptr4CL3	20.351	1.28328	47.1151	1.57163	15.5713	65.5414	3.22054
a12-7-1	Ptr4CL3	19.0544	1.57369	51.6985	2.09304	13.7144	69.0796	3.62539
a12-7-2	Ptr4CL3	18.5001	1.68434	50.1466	1.75101	14.2228	67.8047	3.66511
a12-7-3	Ptr4CL3	19.1217	1.87719	50.7098	2.11089	13.6876	68.3855	3.57632
NSF1_WT-1	N/A	21.8101	1.02401	55.9823	2.74577	17.0065	76.7585	3.5194
NSF1_WT-2	N/A	21.4709	0.890262	54.4492	2.731	16.2743	74.3448	3.46258
NSF1_WT-3	N/A	21.6451	0.944023	53.7181	2.7301	16.4805	73.8727	3.41291
NSF2_WT-1	N/A	18.5194	0.101465	51.1202	3.03308	16.804	71.0587	3.83699
NSF2_WT-2	N/A	19.3592	1.05509	53.9191	3.20193	16.6701	74.8463	3.86619
NSF2_WT-3	N/A	21.1595	0.120311	52.6695	3.28962	16.9402	73.0196	3.45091
NSF3_WT-2	N/A	24.1803	0.824106	44.6161	3.27681	16.1464	64.8634	2.68249
NSF3_WT-3	N/A	21.5338	1.30007	47.5532	3.54162	15.6591	68.054	3.16034
NSF4_WT-1	N/A	23.0559	1.09967	43.2275	2.52679	17.1544	64.0084	2.77622
NSF4_WT-2	N/A	23.6872	1.08131	40.6575	2.25126	15.8594	59.8495	2.52666
NSF4_WT-3	N/A	23.9095	1.07619	40.9953	2.25401	15.1305	59.456	2.48671
NSF5_WT-1	N/A	22.3	1.5	53.2	2.3	15.3	72.3	3.24215
NSF5_WT-2	N/A	21.4	1.5	52.9	2.6	15.8	72.8	3.40187
NSF5_WT-3	N/A	21.7	1.5	53.1	2.9	16.2	73.7	3.39631
NSF6_WT-1	N/A	21.3958	1.07482	49.8138	2.72799	16.5036	70.1202	3.27729
NSF6_WT-2	N/A	21.2585	1.00707	49.3642	2.76421	16.1458	69.2813	3.25899
NSF6_WT-3	N/A	21.0027	1.03996	49.8529	2.67967	16.0863	69.6588	3.31667
Average of all WT	N/A	21.7287	1.00814	49.8317	2.79729	16.2448	69.8819	3.23969
