# Supplementary material for: Improving wood properties for wood utilization through multi-omics integration in lignin biosynthesis
Source: Nat Commun. 2018 Apr 20;9:1579. doi: 10.1038/s41467-018-03863-z (PMC5910405; doi:10.1038/s41467-018-03863-z)
Supplement: Supplementary file 6 — Supplementary Data 4 [file 41467_2018_3863_MOESM6_ESM.xlsx]

## Sheet: Sheet2
Supplementary Data 4 │ Lignin Composition and Linkages of Transgenic and Wildtype P. trichocarpa
PB: p-hydroxybenzoic acid; H: H-subunits; G: G-subunits; S: S-subunits; %: percentage volume of total lignin.
Aα: β-aryl ether (β-O-4); Bα: phenylcoumaran (β-5); Cα: resinol (β-β); SDα: spirodienone (β-1); X1γ: end-groups.
Line ID	Target Gene(s)	Lignin Composition							Lignin Interunit Linkages
		PB	H	G	S	Aldehydes	Alcohols	S/G Ratio	Aα	Bα	Cα	SDα	X1γ
NSF1-a1-1-1	PtrPAL1	0.0441431	0.00234388	0.328032	0.669624	0	1	2.04134	0.882379	0.033001	0.0704138	0.0142063	0.0588106
NSF1-a1-8-1	PtrPAL1	0.0375126	0.00201624	0.348915	0.649069	0	1	1.86025	0.872676	0.0375251	0.0750502	0.0147482	0.0622218
NSF1-a2-1-1	PtrPAL3	0.034009	0.00268052	0.323784	0.673535	0	1	2.0802	0.878156	0.0341603	0.0683644	0.0193194	0.0536992
NSF1-a2-3-1	PtrPAL3	0.040865	0.00182978	0.314167	0.684003	0	1	2.1772	0.87447	0.0344541	0.0737615	0.0173145	0.0591579
NSF1-i7-10-1	PtrPAL2,4,5	0.05458	0.0180069	0.298512	0.683481	0	1	2.28962	0.906742	0.0285624	0.0501881	0.0145079	0.05649
NSF1-i7-2-1	PtrPAL2,4,5	0.0669867	0.0170896	0.286008	0.696902	0	1	2.43665	0.906208	0.0256457	0.053285	0.0148618	0.0550068
NSF1-i7-6-1	PtrPAL2,4,5	0.0491434	0.001578	0.322701	0.675721	0	1	2.09396	0.87184	0.0381866	0.0720139	0.0179599	0.0622493
NSF1-i7-8-1	PtrPAL2,4,5	0.0783029	0.00528918	0.314246	0.680465	0	1	2.16539	0.889759	0.0311416	0.062639	0.0164605	0.0582347
NSF1-o67-3-1	PtrCAD1	0.038745	0.00318222	0.317441	0.679377	0	1	2.14017	0.874814	0.03543	0.0703351	0.0194209	0.0573003
NSF1-o67-9-1	PtrCAD1	0.0345975	0.00481955	0.31373	0.68145	0	1	2.17209	0.873172	0.0345776	0.0711198	0.0211308	0.0561013
NSF2-a3-3	PtrPAL4	0.0156507	0.00200047	0.294658	0.703342	0	1	2.38698	0.861438	0.0324762	0.0792092	0.0268769	0.0594823
NSF2-a3-4	PtrPAL4	0.0188498	0.00162084	0.294513	0.703866	0	1	2.38993	0.857927	0.0305422	0.082361	0.0291695	0.0594544
NSF2-a4-3	PtrPAL5	0.02919	0.00977022	0.242446	0.747784	0	1	3.08433	0.899523	0.0155618	0.0555905	0.0293245	0.0541513
NSF2-a4-8	PtrPAL5	0.0194794	0.00193655	0.323062	0.675001	0	1	2.08939	0.84868	0.0380209	0.0853772	0.0279216	0.0639481
NSF2-a5-2	PtrPAL2	0.0210709	0.0022576	0.31398	0.683763	0	1	2.17773	0.85955	0.0353275	0.0802819	0.024841	0.0654547
NSF2-a5-6	PtrPAL2	0.0213969	0.00198228	0.300373	0.697645	0	1	2.32259	0.856458	0.0338301	0.0814491	0.0282631	0.0604231
NSF2-i6-5	PtrPAL1&3	0.0168189	0.00221149	0.309958	0.687831	0.0851423	0.914858	2.21911	0.857927	0.0332018	0.0819321	0.0269389	0.0631434
NSF2-i6-9	PtrPAL1&3	0.0384914	0.00316286	0.28776	0.709077	0.0893358	0.910664	2.46412	0.892379	0.0195431	0.0672854	0.0207924	0.0687132
NSF2-i8-1	PtrPAL1-5	0.0300448	0.00245263	0.277515	0.720032	0.084064	0.915936	2.59456	0.88269	0.0209198	0.0709683	0.0254215	0.0608615
NSF2-i8-10	PtrPAL1-5	0.0171345	0.00218739	0.293353	0.70446	0.0826953	0.917305	2.40141	0.866138	0.0276298	0.0778225	0.0284093	0.0613659
NSF3-66-21	PtrCAD1	0.0846708	0.002918	0.316117	0.680965	0.206108	0.793892	2.15415	0.939805	0.0179503	0.0245759	0.0176683	0.0544617
NSF3-66-7	PtrCAD1	0.0621424	0.0027671	0.334584	0.662649	0.207345	0.792655	1.98052	0.932836	0.0201493	0.0262127	0.0208022	0.0543843
NSF3-i20-10	PtrC3H3	0.0538734	0.173883	0.174696	0.651421	0	1	3.72888	0.86408	0.0336991	0.0983323	0.00388836	0.0611769
NSF3-i20-2-1	PtrC3H3	0.0420328	0.00946353	0.302464	0.688072	0	1	2.27489	0.875733	0.0303004	0.0791663	0.0147999	0.0585866
NSF3-i20-5	PtrC3H3	0.0633869	0.447561	0.0505592	0.50188	0	1	9.92658	0.806614	0.065981	0.127405	0	0.0700141
NSF3-i33-10-1	PtrCAD1	0.0618226	0.00363306	0.305662	0.690705	0.102634	0.897366	2.25971	0.865089	0.0347766	0.0719322	0.0282019	0.0597777
NSF3-i33-2	PtrCAD1	0.0567622	0.00217187	0.278117	0.719711	0.149037	0.850963	2.5878	0.901226	0.021359	0.0502884	0.0271269	0.0542988
NSF3-i33-5	PtrCAD1	0.0827094	0.00308289	0.289175	0.707742	0.292434	0.707566	2.44746	0.959141	0.0120852	0.0137157	0.0150585	0.0475254
NSF3-i34-2-1	PtrCAD2	0.0410886	0.00385391	0.322898	0.673248	0.100379	0.899621	2.08502	0.84987	0.0407088	0.0823099	0.0271109	0.0623805
NSF3-i34-6	PtrCAD2	0.0298657	0.00312402	0.295283	0.701593	0.0869103	0.91309	2.37601	0.857706	0.033279	0.0793379	0.0296766	0.0569517
NSF3-i34-8	PtrCAD2	0.0510028	0.00397649	0.347971	0.648052	0.0941102	0.90589	1.86237	0.867002	0.0389284	0.0719612	0.0221085	0.0588694
NSF3-i35-1	PtrCAD1&2	0.04735	0.00251099	0.332975	0.664514	0.228051	0.771949	1.99569	0.951384	0.0141756	0.0221673	0.0122729	0.0492341
NSF3-i35-7	PtrCAD1&2	0.147553	0.0268599	0.242269	0.730871	0.304206	0.695794	3.01678	0.9579	0.015039	0.0153743	0.0116864	0.0463624
NSF3-i69-10-1	PtrC3H3, PtrC4H1&2	0.0413269	0.00522811	0.280451	0.714321	0	1	2.54705	0.863297	0.0294384	0.0788622	0.0284025	0.060474
NSF3-i69-13	PtrC3H3, PtrC4H1&2	0.0421693	0.248679	0.185026	0.566294	0	1	3.06061	0.869792	0.0374011	0.0928068	0	0.06493
NSF3-i69-4	PtrC3H3, PtrC4H1&2	0.0543347	0.328128	0.178318	0.493554	0	1	2.76783	0.858148	0.0514031	0.0904488	0	0.0591693
NSF3-o65-11	PtrCAD1,2(OE)	0.0546414	0.00443646	0.301567	0.693997	0.142753	0.857247	2.3013	0.892499	0.0265072	0.0511848	0.0298095	0.0545763
NSF3-o65-16-1	PtrCAD1,2(OE)	0.0555731	0.0115928	0.340656	0.647751	0.209933	0.790067	1.90148	0.922935	0.025473	0.0296262	0.0219659	0.0500231
NSF3-o65-7	PtrCAD1,2(OE)	0.0412817	0.00222009	0.286091	0.711688	0.123305	0.876695	2.48763	0.89214	0.0231956	0.0585244	0.0261397	0.0550004
NSF4-a10-14	PtrC4H1	0.0625895	0.0179594	0.315632	0.666408	0	1	2.11134	0.855359	0.0430245	0.0757848	0.0258318	0.0669318
NSF4-a10-8	PtrC4H1	0.0373593	0.0157027	0.330018	0.654279	0	1	1.98255	0.872448	0.0393474	0.071279	0.0169255	0.0698395
NSF4-a9-2	PtrC4H2	0.0557185	0.00421554	0.309751	0.686034	0	1	2.21479	0.872448	0.0393474	0.071279	0.0169255	0.0698395
NSF4-a9-6	PtrC4H2	0.0499441	0.0054616	0.336514	0.658025	0	1	1.95542	0.855359	0.0430245	0.0757848	0.0258318	0.0669318
NSF4-i26-4	PtrCCR2	0.059782	0.0053921	0.40851	0.586098	0	1	1.43472	0.918442	0.0315944	0.0327884	0.0171749	0.0516165
NSF4-i26-9	PtrCCR2	0.0441724	0.0136934	0.355272	0.631034	0	1	1.7762	0.863148	0.0426395	0.0735834	0.0206292	0.0731086
NSF5-a17-10-1	PtrHCT1	0.0457459	0.0231669	0.3007	0.676133	0	1	2.24853	0.866476	0.0350056	0.0684516	0.0300667	0.0522918
NSF5-a17-1-1	PtrHCT1	0.0411894	0.0258012	0.305912	0.668286	0	1	2.18457	0.865688	0.0362723	0.0726745	0.0253647	0.0562265
NSF5-a17-4-1	PtrHCT1	0.0465511	0.0364707	0.311927	0.651603	0	1	2.08896	0.866476	0.0375184	0.0691448	0.0268608	0.0551079
NSF5-a17-9-1	PtrHCT1	0.0359226	0.0304938	0.304707	0.664799	0	1	2.18177	0.868583	0.0350908	0.0675758	0.0287501	0.0522887
NSF5-a18-11-1	PtrHCT6	0.0297775	0.00770713	0.310037	0.682256	0	1	2.20056	0.863856	0.0345543	0.0718728	0.0297167	0.0549413
NSF5-a18-4-1	PtrHCT6	0.0406711	0.0090945	0.330904	0.660001	0	1	1.99454	0.862441	0.0390686	0.0698577	0.028633	0.0559293
NSF5-a18-5-1	PtrHCT6	0.0337464	0.00558562	0.323035	0.67138	0	1	2.07835	0.865202	0.0356463	0.0712061	0.027946	0.0581415
NSF5-a18-9-1	PtrHCT6	0.0466731	0.0141656	0.329251	0.656583	0	1	1.99417	0.860437	0.0382034	0.0729651	0.0283944	0.0585958
NSF5-a22-10-1	PtrCCoAOMT1	0.0533235	0.00331736	0.272761	0.723922	0.0821354	0.917865	2.65405	0.873248	0.0300397	0.0619569	0.0347553	0.0481596
NSF5-a22-17-1	PtrCCoAOMT1	0.0327935	0.00261188	0.311103	0.686285	0.0763828	0.923617	2.20597	0.865501	0.0347066	0.0705383	0.0292539	0.0549593
NSF5-a27-2-1	PtrCAld5H1	0.0324305	0.00644362	0.603576	0.389981	0.0298106	0.970189	0.646117	0.819336	0.0968456	0.0547317	0.0290864	0.0945924
NSF5-a28-1-1	PtrCAld5H2	0.0536681	0.110172	0.283033	0.606795	0.0649069	0.935093	2.1439	0.870853	0.039885	0.0694069	0.0198554	0.0573021
NSF5-a28-3-1	PtrCAld5H2	0.0350139	0.00219511	0.583612	0.414193	0.0385764	0.961424	0.709705	0.824232	0.0899238	0.0607871	0.0250567	0.0990315
NSF5-a29-1-1	PtrCAld5H1&2	0.0409461	0.00191643	0.45854	0.539544	0.0602973	0.939703	1.17666	0.841184	0.0651918	0.0652759	0.0283479	0.0793657
NSF5-a29-1-1	PtrCAld5H1&2	0.0409461	0.00191643	0.45854	0.539544	0.0602973	0.939703	1.17666	0.841184	0.0651918	0.0652759	0.0283479	0.0793657
NSF5-a29-2-1	PtrCAld5H1&2	0.0139303	0.00230042	0.888132	0.109568	0.00860527	0.991395	0.123369	0.768787	0.163214	0.0444743	0.0235249	0.141726
NSF5-a29-2-1	PtrCAld5H1&2	0.0139303	0.00230042	0.888132	0.109568	0.00860527	0.991395	0.123369	0.768787	0.163214	0.0444743	0.0235249	0.141726
NSF5-a29-3-1	PtrCAld5H1&2	0.0192615	0.00218349	0.806644	0.191172	0.0150895	0.984911	0.236997	0.784899	0.141988	0.0468977	0.0262156	0.114046
NSF5-a29-3-1	PtrCAld5H1&2	0.0192615	0.00218349	0.806644	0.191172	0.0150895	0.984911	0.236997	0.784899	0.141988	0.0468977	0.0262156	0.114046
NSF5-i19-15-1	PtrHCT1&6	0.0346189	0.0466926	0.292287	0.661021	0	1	2.26155	0.858701	0.0384698	0.0747499	0.0280795	0.06144
NSF5-i19-4-1	PtrHCT1&6	0.0542721	0.215656	0.224821	0.559523	0	1	2.48875	0.863297	0.0446325	0.0882721	0.00379851	0.054992
NSF5-i19-7-1	PtrHCT1&6	0.0544971	0.292396	0.23704	0.470564	0	1	1.98517	0.849834	0.0590635	0.0911022	0	0.0543469
NSF5-i19-8-1	PtrHCT1&6	0.0338719	0.00261714	0.406261	0.591122	0	1	1.45503	0.851064	0.0520851	0.0705532	0.0262979	0.0707234
NSF1-WT	N/A	0.0365827	0.00188294	0.336454	0.661663	0	1	1.96658	0.870625	0.0359568	0.0755703	0.0178478	0.0625109
NSF2-WT	N/A	0.0222128	0.00175524	0.299479	0.698765	0.0742041	0.925796	2.33327	0.88269	0.026569	0.0702622	0.0204784	0.0585224
NSF3-WT	N/A	0.0234183	0.00207013	0.271704	0.726226	0	1	2.67286	0.871878	0.028336	0.0765073	0.0232791	0.0621649
NSF3-WT	N/A	0.0248273	0.00255118	0.289217	0.708232	0.0969448	0.903055	2.4488	0.870701	0.0289943	0.077057	0.0232477	0.0619939
NSF4-WT	N/A	0.049336	0.00378611	0.346342	0.649872	0.0673928	0.932607	1.87639	0.846274	0.0497609	0.0758685	0.0280963	0.0693099
NSF4-WT	N/A	0.049968	0.00360654	0.346926	0.649468	0	1	1.87207	0.848033	0.0495251	0.0751357	0.0273066	0.0687754
NSF4-WT	N/A	0.0462211	0.0062461	0.369144	0.62461	0	1	1.69205	0.86734	0.0434537	0.0723795	0.0168264	0.0699944
NSF5-WT	N/A	0.0283437	0.00173778	0.290029	0.708233	0.0847915	0.915209	2.44194	0.863185	0.0326284	0.0749245	0.029262	0.053129
Average of all WT	N/A	0.0351137	0.0029545	0.318662	0.678384	0.0404166	0.959583	2.16299	0.865091	0.036903	0.0747131	0.0232931	0.0633001
