# Supplementary material for: Improving wood properties for wood utilization through multi-omics integration in lignin biosynthesis
Source: Nat Commun. 2018 Apr 20;9:1579. doi: 10.1038/s41467-018-03863-z (PMC5910405; doi:10.1038/s41467-018-03863-z)
Supplement: Supplementary file 7 — Supplementary Data 5 [file 41467_2018_3863_MOESM7_ESM.xlsx]

## Sheet: Sheet2
Supplementary Data 5 │ Growth of the Transgenic and Wildtype P. trichocarpa
ND: not determined; cm/month represents the rate of growth from months 5 to 6; % of wildtype was determined when plants were 6-month-old; Stem volume was estimated from 6-month-old height and diameter data using a P. trichocarpa specific volume equation (Zianis et al., 2005). Reference below table.
Line ID	Target	Height (cm/month)	Diameter (cm/month)	Height (% of wildtype)	Diameter (% of wildtype)	Stem volume (% of wildtype)	Height at 6-month-old (cm)
i8-1-3	PtrPAL1-5	71.67	0.25	83.7192	107.494	126.102	261.67
i8-1-2	PtrPAL1-5	67.66	0.35	81.3708	99.0632	106.563	254.33
i8-10-1	PtrPAL1-5	79	0.19	87.1298	96.9555	110.448	272.33
i8-1-1	PtrPAL1-5	80.33	0.34	86.4899	99.0632	113.656	270.33
i8-8-2	PtrPAL1-5	72.5	0.25	82.3851	96.9555	104.106	257.5
i8-10-2	PtrPAL1-5	78.34	0.23	80.5198	89.2272	88.2842	251.67
i8-10-3	PtrPAL1-5	78.33	0.26	78.3858	87.1194	82.4104	245
i8-8-1	PtrPAL1-5	78	0.34	69.7474	90.6323	77.8921	218
i8-8-3	PtrPAL1-5	75.33	0.35	65.6937	88.5246	70.2625	205.33
i6-5-2	PtrPAL1&3	96.33	0.23	93.743	87.822	100.915	293
i6-5-1	PtrPAL1&3	90.67	0.31	90.8635	89.9297	101.645	284
i6-5-3	PtrPAL1&3	98.67	0.29	92.3577	87.1194	97.9989	288.67
i6-9-1	PtrPAL1&3	91.34	0.2	78.2802	76.5808	66.1526	244.67
i6-9-2	PtrPAL1&3	79.66	0.15	75.6119	77.2834	64.7672	236.33
i6-4-2	PtrPAL1&3	71	0.1	73.9066	77.2834	63.2253	231
i6-9-3	PtrPAL1&3	89.66	0.26	80.411	84.3091	80.0884	251.33
i6-4-3	PtrPAL1&3	60	0.16	51.1907	57.6112	26.0859	160
i6-4-1	PtrPAL1&3	107	0.34	75.8263	73.7705	60.0403	237
a5-13-1	PtrPAL2	76.66	0.24	77.8515	80.7963	72.0167	243.33
a5-6-1	PtrPAL2	86.67	0.24	73.5867	75.8782	61.0109	230
a5-2-2	PtrPAL2	68.34	0.19	82.1195	80.7963	76.1931	256.67
a3-11-1	PtrPAL4	70.66	0.25	93.5286	92.0375	108.99	292.33
a3-3-1	PtrPAL4	78.5	0.2	95.9026	94.8478	117.761	299.75
a3-4-1	PtrPAL4	97.34	0.31	92.9975	90.6323	105.55	290.67
a4-6-2	PtrPAL5	87.66	0.21	86.17	81.4988	81.3518	269.33
a4-8-1	PtrPAL5	74.67	0.24	85.7445	90.6323	96.875	268
a4-3-1	PtrPAL5	100	0.29	82.1195	83.6066	80.7346	256.67
a1-3-1	PtrPAL1	ND	ND	105.285	108.247	83.4675	323.75
a1-1-1	PtrPAL1	ND	ND	102.439	101.031	72.1461	315
a1-8-1	PtrPAL1	ND	ND	102.846	100	71.2011	316.25
i7-10-1	PtrPAL2,4,5	ND	ND	83.3333	101.031	58.0133	256.25
i7-8-2	PtrPAL2,4,5	ND	ND	100.407	103.093	73.0932	308.75
i7-8-3	PtrPAL2,4,5	ND	ND	103.252	107.216	80.4523	317.5
i7-8-1	PtrPAL2,4,5	ND	ND	102.033	101.031	71.8437	313.75
i7-6-3	PtrPAL2,4,5	ND	ND	101.22	97.9381	67.5858	311.25
i7-10-3	PtrPAL2,4,5	ND	ND	85.3659	106.186	64.7404	262.5
i7-10-2	PtrPAL2,4,5	ND	ND	84.5528	106.186	64.0894	260
i7-6-2	PtrPAL2,4,5	ND	ND	106.504	109.278	85.856	327.5
i7-2-1	PtrPAL2,4,5	ND	ND	86.1789	105.155	64.3204	265
i7-6-1	PtrPAL2,4,5	ND	ND	97.9675	103.093	71.2191	301.25
i7-2-3	PtrPAL2,4,5	ND	ND	86.9919	104.124	63.8867	267.5
i7-2-2	PtrPAL2,4,5	ND	ND	93.0894	109.278	74.4765	286.25
i20-2-1	PtrC3H3	95.67	0.11	99.6875	106.306	100.133	319
i20-2-3	PtrC3H3	84	0.16	95	105.405	93.8046	304
i20-10-2	PtrC3H3	84.67	0.11	87.3969	108.108	89.6559	279.67
i20-10-1	PtrC3H3	83	0.16	89.4781	107.207	90.6192	286.33
i20-5-3	PtrC3H3	60	0.13	64.4531	92.7928	50.1827	206.25
i20-5-1	PtrC3H3	57.75	0.16	62.1875	94.5946	49.9209	199
i20-10-3	PtrC3H3	89	0.14	90.8344	109.009	94.7061	290.67
i20-5-2	PtrC3H3	60.75	0.14	61.1719	85.5856	41.4122	195.75
i69-13-1	PtrC3H3, PtrC4H1&2	68.67	0.16	71.4594	103.604	67.442	228.67
i69-10-1	PtrC3H3, PtrC4H1&2	73.66	0.14	92.2906	101.802	85.7769	295.33
i69-13-3	PtrC3H3, PtrC4H1&2	64.33	0.17	70.625	103.604	66.6105	226
i69-4-2	PtrC3H3, PtrC4H1&2	60.33	0.15	64.1656	94.5946	51.5996	205.33
i69-4-1	PtrC3H3, PtrC4H1&2	61.66	0.17	66.6656	101.802	60.8382	213.33
i69-13-2	PtrC3H3, PtrC4H1&2	66.67	0.19	70.8344	104.505	67.806	226.67
i69-4-3	PtrC3H3, PtrC4H1&2	89.33	0.1	74.7906	92.7928	58.7203	239.33
i33-10-2	PtrCAD1	83	0.11	95.7281	95.4955	80.0051	306.33
i33-10-1	PtrCAD1	85	0.12	95.3125	93.6937	77.1106	305
i33-2-1	PtrCAD1	83.34	0.12	100.522	100.901	92.4745	321.67
i33-2-2	PtrCAD1	77.33	0.09	99.1656	97.2973	85.713	317.33
i33-5-2	PtrCAD1	86.66	0.34	96.3531	109.009	100.794	308.33
i33-10-3	PtrCAD1	78.33	0.08	90.625	90.0901	68.413	290
i33-5-3	PtrCAD1	79.33	0.26	90.9375	109.91	96.1503	291
i33-2-3	PtrCAD1	83.33	0.1	100	99.0991	89.2039	320
i33-5-1	PtrCAD1	69	0.17	85.1031	103.604	81.1113	272.33
i35-1-3	PtrCAD1&2	67	0.1	71.0406	87.3874	50.2407	227.33
i35-1-1	PtrCAD1&2	62	0.13	71.5625	81.0811	44.5996	229
i35-1-2	PtrCAD1&2	56	0.12	77.3969	88.2883	55.9637	247.67
i35-15-3	PtrCAD1&2	88	0.18	82.1875	103.604	78.1791	263
i35-15-2	PtrCAD1&2	92.67	0.18	78.9594	91.8919	61.1637	252.67
i35-15-1	PtrCAD1&2	82.66	0.17	79.4781	99.0991	69.9883	254.33
i35-7-3	PtrCAD1&2	27	0.09	46.9781	74.7748	24.9301	150.33
i35-7-1	PtrCAD1&2	29	0.08	46.5625	77.4775	26.2277	149
i35-7-2	PtrCAD1&2	24.2	0.06	44.4375	72.0721	22.0876	142.2
o66-21-3	PtrCAD1&2(OE)	93.33	0.25	102.603	110.811	110.743	328.33
o66-21-1	PtrCAD1&2(OE)	99.67	0.27	103.022	115.315	118.984	329.67
o66-30-2	PtrCAD1&2(OE)	125.66	0.18	105.416	102.703	100.194	337.33
o66-30-1	PtrCAD1&2(OE)	80.66	0.11	96.0406	103.604	92.1599	307.33
o66-7-1	PtrCAD1&2(OE)	151.33	0.21	94.4781	108.108	97.3455	302.33
o66-7-2	PtrCAD1&2(OE)	91	0.19	96.6656	107.207	98.3244	309.33
o65-7-3	PtrCAD1&2(OE)	89.34	0.23	93.0219	108.108	95.7614	297.67
o65-7-2	PtrCAD1&2(OE)	81.67	0.19	96.875	107.207	98.5494	310
o65-16-2	PtrCAD1&2(OE)	81	0.15	86.7719	91.8919	67.5728	277.67
o65-11-1	PtrCAD1&2(OE)	81.67	0.14	78.6469	95.4955	65.0074	251.67
o65-7-1	PtrCAD1&2(OE)	159	0.25	96.5625	109.009	101.025	309
o66-7-3	PtrCAD1&2(OE)	90	0.24	96.3531	109.91	102.208	308.33
o65-16-1	PtrCAD1&2(OE)	100.67	0.13	96.5625	98.1982	84.6491	309
o65-11-2	PtrCAD1&2(OE)	83.33	0.19	82.8125	104.505	79.9711	265
a10-8-3	PtrC4H1	48.67	0.13	110.682	112.766	70.5661	272
a10-14-1	PtrC4H1	40	0.15	109.868	127.66	86.3849	270
a10-10-3	PtrC4H1	29	0.07	86.4008	98.9362	43.5287	212.33
a10-14-2	PtrC4H1	40	0.19	93.591	106.383	53.5563	230
a10-8-2	PtrC4H1	30	0.07	101.05	100	52.2975	248.33
a10-10-1	PtrC4H1	44	0.14	93.1841	104.255	51.5176	229
a10-10-2	PtrC4H1	33	0.07	87.353	93.617	40.1018	214.67
a10-8-1	PtrC4H1	33	0.08	105.664	101.064	55.8143	259.67
a9-6-1	PtrC4H2	57.5	0.14	113.937	121.277	82.2999	280
a9-5-1	PtrC4H2	22.34	0.15	96.7121	111.702	60.2196	237.67
a9-2-1	PtrC4H2	31	0.09	116.378	118.085	80.4476	286
a9-2-2	PtrC4H2	32.5	0.14	91.5565	110.638	55.9206	225
a9-6-2	PtrC4H2	33	0.03	107.019	109.574	64.8707	263
a9-5-3	PtrC4H2	2.33	0.11	85.8596	104.255	47.2503	211
a9-5-2	PtrC4H2	29.67	0.03	108.106	104.255	60.2681	265.67
a9-6-3	PtrC4H2	57.5	0.04	120.041	120.213	85.6757	295
a9-2-3	PtrC4H2	4	0	98.2706	107.447	57.3467	241.5
i26-9-3	PtrCCR2	32	0.09	84.0977	108.511	49.4667	206.67
i26-9-2	PtrCCR2	23.66	0.02	96.9807	122.34	70.4547	238.33
i26-4-3	PtrCCR2	16.25	0.02	26.7548	57.4468	5.02664	65.75
i26-9-1	PtrCCR2	18.33	0.15	98.881	138.298	88.5058	243
i26-4-2	PtrCCR2	15	0.01	26.5514	52.1277	4.22983	65.25
i26-10-2	PtrCCR2	13	0.02	56.9685	73.4043	16.9129	140
i26-4-1	PtrCCR2	12.5	0.02	24.9237	51.0638	3.82068	61.25
i26-10-1	PtrCCR2	23.5	0.06	84.4354	104.255	46.4228	207.5
i26-10-3	PtrCCR2	33	0.14	82.8077	108.511	48.6656	203.5
a27-M-1	PtrCAld5H1	108.66	0.27	69.0278	78.2967	48.7245	228.33
a27-M-2	PtrCAld5H1	92.75	0.3	61.9747	74.1758	39.6778	205
a27-M-3	PtrCAld5H1	91.5	0.23	58.9516	73.3516	36.931	195
i29-L-1	PtrCAld5H1&2	92	0.36	68.5259	86.5385	57.2797	226.67
i29-M-1	PtrCAld5H1&2	93.33	0.29	74.7718	89.011	65.8763	247.33
i29-L-2	PtrCAld5H1&2	26.66	0.32	45.1448	76.6484	30.0138	149.33
i29-M-2	PtrCAld5H1&2	91.75	0.29	69.0036	80.7692	51.3394	228.25
i29-L-3	PtrCAld5H1&2	91.67	0.35	60.1608	73.3516	37.7316	199
i29-M-3	PtrCAld5H1&2	84.33	0.36	64.7953	82.4176	49.71	214.33
i29-H-3	PtrCAld5H1&2	81	0.31	64.0909	78.2967	45.0515	212
i29-H-2	PtrCAld5H1&2	71.5	0.21	68.021	75	44.604	225
i29-H-1	PtrCAld5H1&2	109	0.35	81.6252	90.6593	74.5505	270
a28-H-3	PtrCAld5H2	119.5	0.39	74.2185	89.8352	66.3897	245.5
a28-H-2	PtrCAld5H2	107	0.46	71.8	99.7253	76.5086	237.5
a28-H-1	PtrCAld5H2	87.5	0.53	77.0905	106.319	91.9186	255
a22-10-2	PtrCCoAOMT1	97.33	0.4	67.4164	99.7253	71.5837	223
a22-10-3	PtrCCoAOMT1	95.67	0.35	68.6257	92.3077	63.9925	227
a22-17-2	PtrCCoAOMT1	77	0.26	63.7886	88.1868	54.8298	211
a22-17-3	PtrCCoAOMT1	98	0.42	80.8695	104.67	94.1595	267.5
a22-10-1	PtrCCoAOMT1	100.33	0.34	76.888	94.7802	75.4596	254.33
a22-17-1	PtrCCoAOMT1	91	0.42	77.3928	108.791	95.9632	256
a17-1-2	PtrHCT1	8.5	ND	56.2307	79.9451	40.6457	186
a17-10-3	PtrHCT1	4	ND	78.2998	89.8352	70.2515	259
a17-4-1	PtrHCT1	14.5	ND	67.4164	77.4725	46.68	223
a17-9-3	PtrHCT1	13	ND	65.7537	77.4725	45.4649	217.5
a17-9-2	PtrHCT1	11.5	ND	75.2766	85.7143	62.239	249
a17-10-1	PtrHCT1	6	ND	74.3697	80.7692	55.5652	246
a17-1-1	PtrHCT1	13	ND	64.0909	99.7253	67.8595	212
a17-9-1	PtrHCT1	10.5	ND	74.9743	80.7692	56.0424	248
a17-10-2	PtrHCT1	7	ND	80.7183	91.4835	74.8136	267
i19-4-2	PtrHCT1&6	14.5	ND	51.9983	65.1099	26.4345	172
i19-15-3	PtrHCT1&6	-41	ND	36.2779	85.7143	28.7891	120
i19-15-2	PtrHCT1&6	-46	ND	40.5103	87.3626	33.4082	134
i19-15-1	PtrHCT1&6	-41.5	ND	48.9751	99.7253	51.0769	162
i19-7-1	PtrHCT1&6	7	ND	27.7133	49.4505	8.53497	91.67
i19-8-2	PtrHCT1&6	9	ND	49.4286	51.0989	16.6237	163.5
i19-4-3	PtrHCT1&6	-14	ND	34.6152	42.033	8.19772	114.5
i19-8-3	PtrHCT1&6	-3	ND	41.1149	50.2747	13.3136	136
i19-4-1	PtrHCT1&6	3	ND	57.1377	75	37.102	189
i19-7-3	PtrHCT1&6	10	ND	28.2151	46.978	7.97468	93.33
i19-8-1	PtrHCT1&6	8	ND	58.9516	62.6374	28.2664	195
a18-9-3	PtrHCT6	13.5	ND	84.4972	90.6593	77.3237	279.5
a18-4-3	PtrHCT6	10.5	ND	92.3575	104.67	108.341	305.5
a18-11-3	PtrHCT6	8	ND	81.0206	92.3077	76.259	268
a18-11-1	PtrHCT6	10.5	ND	74.9743	84.8901	60.9693	248
a18-4-1	PtrHCT6	6.5	ND	63.4863	80.7692	47.0138	210
a18-11-2	PtrHCT6	22.5	ND	83.5903	95.6044	83.641	276.5
a18-9-2	PtrHCT6	5.5	ND	79.8114	94.7802	78.4931	264
a18-5-1	PtrHCT6	17	ND	56.3819	86.5385	46.6149	186.5
a18-5-2	PtrHCT6	16	ND	51.2425	80.7692	37.4926	169.5
a18-5-3	PtrHCT6	13.5	ND	35.8244	65.1099	17.8348	118.5
a18-9-1	PtrHCT6	8	ND	70.7419	80.7692	52.7063	234
a12-10-1	Ptr4CL3	17.5	0.24	50.3886	86.1868	42.9647	158.5
a12-7-1	Ptr4CL3	98	0.313333	81.1727	90.7912	77.6429	255.33
a12-4-1	Ptr4CL3	51.6667	0.0116667	50.8654	61.0895	24.2286	160
a12-4-2	Ptr4CL3	93.6667	0.0816667	50.0177	48.7678	16.2539	157.33
a12-7-3	Ptr4CL3	89.3333	0.318333	69.0922	86.7704	60.6565	217.33
a12-7-2	Ptr4CL3	98.6667	0.291667	78.0996	92.0882	76.3537	245.67
a13-4-3	Ptr4CL5	97	0.263333	77.8877	83.6576	64.7106	245
a13-4-2	Ptr4CL5	93	0.26	80.7489	91.31	77.9634	254
a13-20-2	Ptr4CL5	92.3333	0.263333	73.119	76.9131	52.5026	230
a13-4-1	Ptr4CL5	136	0.358333	91.6637	96.6278	98.101	288.33
a13-20-3	Ptr4CL5	86.3333	0.21	72.0593	82.1012	57.7415	226.67
a13-20-1	Ptr4CL5	111.667	0.315	81.5966	86.7704	72.307	256.67
i24-12-1	PtrCCoAOMT1&2	54	0.15	52.6139	63.6187	26.8945	165.5
i24-6-3	PtrCCoAOMT1&2	110	0.12	65.0124	57.1984	28.0862	204.5
i24-6-1	PtrCCoAOMT1&2	77	0.173333	66.8668	81.4527	52.6443	210.33
i24-5-2	PtrCCoAOMT1&2	71	0.156667	59.449	68.3528	34.5519	187
i24-12-2	PtrCCoAOMT1&2	63	0.1675	53.5676	65.7588	28.9891	168.5
i24-5-1	PtrCCoAOMT1&2	78.3333	0.196667	65.9131	77.3022	47.4571	207.33
i24-5-3	PtrCCoAOMT1&2	74.3333	0.198333	56.4818	67.9637	32.4181	117.67
i24-12-3	PtrCCoAOMT1&2	59	0.0925	44.9841	60.8949	21.1651	141.5
i24-1-2	PtrCCoAOMT1&2	76.6667	0.121667	69.5161	75.227	47.9404	218.67
i24-6-2	PtrCCoAOMT1&2	85	0.34	69.1452	80.5447	53.5152	217.5
i24-1-3	PtrCCoAOMT1&2	94	0.2375	72.6422	78.7938	54.3182	228.5
i24-1-1	PtrCCoAOMT1&2	87.3333	0.263333	69.834	73.8003	46.6351	219.67
i21-6-2	PtrCCoAOMT3	134	0.246667	104.698	99.0921	117.809	329.33
i21-3-2	PtrCCoAOMT3	80.5	0.305	54.8393	66.7315	30.4646	172.5
i21-3-3	PtrCCoAOMT3	30	0.22	60.4027	70.0389	36.6178	190
i21-6-1	PtrCCoAOMT3	113	0.281667	94.4189	93.5149	95.7586	297
i21-3-1	PtrCCoAOMT3	120	0.2625	71.0526	67.7043	41.0439	223.5
i21-6-3	PtrCCoAOMT3	82	0.218333	83.5041	94.4228	85.4935	262.67
i30-15-3	PtrAldOMT2	34	0.1	38.308	64.9805	19.9381	120.5
i30-4-2	PtrAldOMT2	89.5	0.2825	64.0586	83.6576	52.6397	201.5
i30-15-2	PtrAldOMT2	39	0.0625	39.1028	61.0895	18.3525	123
i30-15-1	PtrAldOMT2	33.3333	0.0616667	37.6192	66.6667	20.4268	118.33
i30-4-3	PtrAldOMT2	85.5	0.315	62.787	83.8521	51.7397	197.5
i30-4-1	PtrAldOMT2	78.3333	0.238333	64.1116	81.9715	50.9002	201.67
i30-1-1	PtrAldOMT2	64.6667	0.15	65.4892	82.7497	52.8956	206
i30-1-3	PtrAldOMT2	104.5	0.12	60.5616	56.8093	25.7599	190.5
i30-1-2	PtrAldOMT2	54.5	0.1625	60.5616	83.463	49.4141	190.5
NSF2_WT-1	N/A	61.33	0.18	102.807	99.7658	138.059	321.33
NSF2_WT-3	N/A	96.67	0.26	98.1166	101.171	134.565	306.67
NSF2_WT-2	N/A	83	0.3	99.0764	99.0632	131.194	309.67
NSF3_WT-3	N/A	90.67	0.13	103.334	99.0991	92.3483	330.67
NSF3_WT-2	N/A	97	0.12	100.625	99.0991	89.7928	322
NSF3_WT-1	N/A	80.66	0.18	96.0406	101.802	89.4623	307.33
NSF4_WT-1	N/A	45.33	0.12	99.8291	100	51.6305	245.33
NSF4_WT-2	N/A	67.34	0.14	106.071	101.064	56.0414	260.67
NSF4_WT-3	N/A	48.75	0.14	94.0997	98.9362	47.6353	231.25
NSF5_WT-1	N/A	13	ND	96.339	98.0769	101.463	318.67
NSF5_WT-3	N/A	19.67	ND	100.671	101.374	112.408	333
NSF5_WT-2	N/A	14	ND	102.99	100.549	113.563	340.67
NSF6_WT-3	N/A	121.333	0.196667	102.155	97.6654	112.004	321.33
NSF6_WT-1	N/A	120.333	0.26	100.247	101.038	116.292	315.33
NSF6_WT-2	N/A	115.667	0.25	97.598	101.297	113.541	307
Average of all WT	N/A	71.6502	0.189722	100	100	100	304.728
Zianis, D., Muukkonen, P., Mäkipää, R. & Mencuccini, M. (2005) "Biomass and stem volume equations for tree species in Europe" in Silva Fennica, Monographs 4. p. 63.
