# Supplementary material for: Improving wood properties for wood utilization through multi-omics integration in lignin biosynthesis
Source: Nat Commun. 2018 Apr 20;9:1579. doi: 10.1038/s41467-018-03863-z (PMC5910405; doi:10.1038/s41467-018-03863-z)
Supplement: Supplementary file 8 — Supplementary Data 6 [file 41467_2018_3863_MOESM8_ESM.xlsx]

## Sheet: Sheet2
Supplementary Data 6 │ Modulus of Elasticity (MOE) of the Transgenic and Wildtype P. trichocarpa
*COV (%): the % coefficient of variation, which represents the standardization of the dispersion of a probability distribution.
Tree ID	MOE (MPa)	Line ID	Average (MPa)	Standard Deviation	*COV (%)
a03-03-1-4	3999	a03-03	3939	420.329	10.671
a03-03-1-6	3478
a03-03-1-8	3604
a03-03-2-11	4553
a03-03-2-2	3607
a03-03-3-1	3607
a03-03-3-3	4364
a03-03-3-7	4300
a03-04-1-1	3350	a03-04	3697.89	276.539	7.47828
a03-04-1-2	3891
a03-04-1-8	3986
a03-04-2-10	4089
a03-04-2-4	3347
a03-04-2-7	3747
a03-04-3-11	3446
a03-04-3-3	3831
a03-04-3-9	3594	a03-04
a03-11-1-11	3652	a03-11	3588.12	390.705	10.8888
a03-11-1-3	3614
a03-11-1-5	4108
a03-11-2-1	3387
a03-11-2-12	2929
a03-11-2-8	4096
a03-11-3-6	3577
a03-11-3-7	3342
a04-03-1-10	1715	a04-03	1813.43	800.537	44.1449
a04-03-1-5	1835
a04-03-2-4	3577
a04-03-2-9	1324
a04-03-3-1	1413
a04-03-3-3	1476
a04-03-3-7	1354
a04-06-1-1	3882	a04-06	3661.5	971.011	26.5195
a04-06-1-12	3433
a04-06-1-2	4537
a04-06-2-3	3975
a04-06-2-9	3833
a04-06-3-4	4065
a04-06-3-7	4180
a04-06-3-8	1387
a04-08-1-11	3542	a04-08	3470.29	422.337	12.1701
a04-08-1-2	3578
a04-08-1-3	3325
a04-08-2-4	3822
a04-08-3-1	3800
a04-08-3-12	3634
a04-08-3-8	2591
a05-02-1-1	3719	a05-02	3894.67	559.551	14.3671
a05-02-1-12	3108
a05-02-1-2	4249
a05-02-2-5	3639
a05-02-2-6	3497
a05-02-2-7	3538
a05-02-3-10	4622
a05-02-3-8	3864
a05-02-3-9	4816
a05-06-1-3	3731	a05-06	3646.56	504.43	13.833
a05-06-1-5	3761
a05-06-1-8	4260
a05-06-2-4	3675
a05-06-2-7	2768
a05-06-2-9	3448
a05-06-3-1	3705
a05-06-3-10	3100
a05-06-3-11	4371
a05-13-1-1	4282	a05-13	3744.12	923.488	24.665
a05-13-1-5	1974
a05-13-2-3	3568
a05-13-2-4	4113
a05-13-2-8	3207
a05-13-3-2	5096
a05-13-3-6	4202
a05-13-3-9	3511
i08-01-1-3	3197	i08-01	2784.12	252.108	9.05519
i08-01-1-7	2712
i08-01-1-9	2929
i08-01-2-2	2477
i08-01-2-6	2750
i08-01-2-8	2774
i08-01-3-11	2449
i08-01-3-12	2985
i08-08-1-10	2956	i08-08	2972.86	343.856	11.5665
i08-08-1-9	2655
i08-08-2-1	3315
i08-08-2-4	3268
i08-08-3-11	2384
i08-08-3-7	3026
i08-08-3-8	3206
i08-10-1-1	3908	i08-10	3868.57	210.009	5.42858
i08-10-1-2	3482
i08-10-1-9	3695
i08-10-2-4	3893
i08-10-2-8	4011
i08-10-3-12	4048
i08-10-3-5	4043
i6-04-1	3068	i6-04	2804	289.752	10.3335
i6-04-2	2850
i6-04-3	2494
i6-05-1-2	3949	i6-05	4115.67	286.773	6.96783
i6-05-1-3	4309
i6-05-1-9	3764
i6-05-2-1	3638
i6-05-2-12	4436
i6-05-2-5	4442
i6-05-3-10	4127
i6-05-3-4	4085
i6-05-3-8	4291
i6-09-1-1	3586	i6-09	4016.5	593.804	14.7841
i6-09-1-12	3260
i6-09-1-5	3685
i6-09-2-11	4435
i6-09-2-6	4496
i6-09-3-2	3455
i6-09-3-8	4306
i6-09-3-9	4909
i20-02-1-1	3784.15	i20-02	4086.2	443.171	10.8456
i20-02-1-12	3706.77
i20-02-1-4	4293.11
i20-02-2-2	3899.92
i20-02-2-5	4109.49
i20-02-2-8	4116.44
i20-02-3-3	5143.4
i20-02-3-6	3999.42
i20-02-3-9	3723.11
i20-05-1-1	578.488	i20-05	485.005	100.55	20.7317
i20-05-1-13	414.568
i20-05-1-4	392.478
i20-05-1-9	390.554
i20-05-2-10	417.279
i20-05-2-2	592.974
i20-05-3-12	558.471
i20-05-3-16	624.945
i20-05-3-3	354.821
i20-05-3-8	525.473
i20-10-1-1	1524.59	i20-10	1831.36	372.092	20.3179
i20-10-1-4	2339.64
i20-10-1-7	2389.31
i20-10-2-2	1636.41
i20-10-2-5	2011.24
i20-10-2-8	1624.42
i20-10-3-3	2013.93
i20-10-3-6	1609.38
i20-10-3-9	1333.3
i33-02-1-1	3939.26	i33-02	3751.72	223.981	5.9701
i33-02-1-4	3919.93
i33-02-1-7	3789.75
i33-02-2-2	3634.58
i33-02-2-5	3759.62
i33-02-2-8	3964.7
i33-02-3-3	3834.96
i33-02-3-6	3686.81
i33-02-3-9	3235.83
i33-05-1-1	1524.51	i33-05	1452.31	133.179	9.17015
i33-05-1-11	1315.06
i33-05-1-7	1324.71
i33-05-2-2	1638.99
i33-05-2-5	1563.24
i33-05-2-8	1300.85
i33-05-3-3	1540.56
i33-05-3-6	1538.23
i33-05-3-9	1324.65
i33-10-1-1	3595.17	i33-10	3346.95	302.396	9.03496
i33-10-1-4	3270.52
i33-10-1-7	3676.9
i33-10-2-2	3443.83
i33-10-2-5	2846.64
i33-10-2-8	3279.97
i33-10-3-10	3528.52
i33-10-3-3	2897.43
i33-10-3-6	3583.62
i34-06-1-1	4661.89	i34-06	4487.41	538.935	12.0099
i34-06-1-4	4152.73
i34-06-1-7	4601.6
i34-06-2-2	3999.34
i34-06-2-5	4626.53
i34-06-2-8	5475.97
i34-06-3-3	3893.79
i34-08-1-1	3991.63	i34-08	3487.15	441.365	12.6569
i34-08-1-4	3457.41
i34-08-1-5	2920.89
i34-08-2-2	3578.68
i34-19-1-1	3056.37	i34-19	2780.13	718.133	25.8309
i34-19-1-4	1912.44
i34-19-1-8	3001.92
i34-19-2-2	4069.17
i34-19-2-6	2675.78
i34-19-2-9	2697.61
i34-19-3-3	2047.61
i35-01-1-1	1960.44	i35-01	2116.86	336.492	15.8958
i35-01-1-4	2725.34
i35-01-2-2	1928.24
i35-01-2-5	2249.1
i35-01-3-3	1777.47
i35-01-3-6	2060.56
i35-07-1-1	770.974	i35-07	597.762	197.964	33.1175
i35-07-2-2	381.974
i35-07-3-3	640.338
i35-15-1-1	2817.56	i35-15	2469.73	372.68	15.0899
i35-15-1-4	2130.24
i35-15-1-7	2185.22
i35-15-2-2	2540.31
i35-15-2-5	2952.44
i35-15-2-8	2553.36
i35-15-3-3	2029.21
i35-15-3-6	2928.99
i35-15-3-9	2090.28
i69-04-1-1	1248.37	i69-04	1089.79	334.428	30.6872
i69-04-1-4	1297.97
i69-04-1-7	1464.87
i69-04-2-2	1355.28
i69-04-2-5	834.219
i69-04-2-8	603.627
i69-04-3-3	1335.53
i69-04-3-6	586.846
i69-04-3-9	1081.45
i69-10-1-1	4646.7	i69-10	4363.7	321.843	7.37547
i69-10-2-2	4430.81
i69-10-3-3	4013.59
i69-13-1-1	1973.33	i69-13	2232.9	1449.74	64.9265
i69-13-1-4	1778.8
i69-13-1-7	1506.65
i69-13-2-2	6058.46
i69-13-2-5	2055.29
i69-13-2-8	1699.39
i69-13-3-3	1665.06
i69-13-3-6	1931.78
i69-13-3-9	1427.37
o65-07-1-1	5053.22	o65-07	4109.99	726.148	17.6679
o65-07-1-4	4083.28
o65-07-1-7	5397.79
o65-07-2-10	3460.22
o65-07-2-2	3654.07
o65-07-2-5	3175.57
o65-07-3-3	3776.64
o65-07-3-6	4337.52
o65-07-3-9	4051.58
o65-11-1-1	3141.81	o65-11	2943.74	1140.43	38.7409
o65-11-1-3	1224.65
o65-11-1-7	2806.56
o65-11-2-2	4140.47
o65-11-2-5	2186.81
o65-11-2-8	4162.14
o65-16-1-1	2921.37	o65-16	3076.1	333.256	10.8337
o65-16-1-3	2824.15
o65-16-1-5	3071.91
o65-16-2-2	3379.34
o65-16-2-4	3560.08
o65-16-2-6	2699.72
o66-07-1-1	1994.32	o66-07	2139.76	306.989	14.3469
o66-07-1-4	2084.67
o66-07-1-7	2433.78
o66-07-2-2	1654.96
o66-07-2-5	2417.86
o66-07-2-8	2276.83
o66-07-3-3	2039.67
o66-07-3-6	2564.66
o66-07-3-9	1791.07
o66-21-1-1	1698.05	o66-21	2015.12	237.709	11.7962
o66-21-1-4	2026.97
o66-21-1-7	2115.67
o66-21-2-2	1927.35
o66-21-2-5	2299.22
o66-21-2-8	2037.08
o66-21-3-3	1823.18
o66-21-3-6	2420.21
o66-21-3-9	1788.36
o66-30-1-1	2144.68	o66-30	2480.07	168.855	6.80849
o66-30-1-3	2567.56
o66-30-1-5	2539.53
o66-30-2-2	2587.15
o66-30-2-4	2475.44
o66-30-2-6	2566.07
a09-02-1-10	2725.96	a09-02	2803.27	625.728	22.3214
a09-02-1-8	3902.28
a09-02-2-2	2041.96
a09-02-2-4	2814.79
a09-02-3-1	2415.12
a09-02-3-9	2919.48
a09-05-1-5	2838.44	a09-05	3320.12	300.7	9.05692
a09-05-1-6	3705.32
a09-05-1-9	3513.58
a09-05-2-3	3154.95
a09-05-2-4	3305.85
a09-05-3-1	3402.57
a09-06-1-3	3074.23	a09-06	2972.1	311.867	10.4931
a09-06-1-8	2944.59
a09-06-2-2	3460.98
a09-06-2-5	2503.33
a09-06-3-10	2847.68
a09-06-3-4	3001.79
a10-08-1-1	2379.73	a10-08	3020.63	620.08	20.5281
a10-08-1-3	3073.99
a10-08-1-7	3354.71
a10-08-2-12	2516.99
a10-08-2-2	3791.66
a10-08-2-5	3464.18
a10-08-3-4	1893.24
a10-08-3-6	3283.12
a10-08-3-9	3428.07
a10-10-1-3	2902.02	a10-10	3052.68	331.203	10.8496
a10-10-1-4	2783.55
a10-10-1-7	3507.01
a10-10-2-2	3365.21
a10-10-2-8	3314.57
a10-10-3-1	2797.98
a10-10-3-5	2698.43
a10-14-1-1	3682.3	a10-14	3316.66	319.821	9.64286
a10-14-2-3	3088.96
a10-14-3-4	3178.71
i26-09-1-1	3020.69	i26-09	2781.64	489.124	17.584
i26-09-1-3	1979.23
i26-09-2-6	2704.28
i26-09-2-8	2595.99
i26-09-3-10	2956.8
i26-09-3-9	3432.85
i26-10-1-7	3009.38	i26-10	2742.47	470.771	17.166
i26-10-2-6	2988.84
i26-10-3-1	2933.72
i26-10-3-9	2037.94
a17-04-1-1	3717.16	a17-04	3206.75	373.082	11.6343
a17-04-1-3	3209.95
a17-04-2-2	3062.08
a17-04-2-4	2837.82
a17-09-1-1	3733.52	a17-09	3467.13	488.293	14.0835
a17-09-1-4	2912.25
a17-09-2-2	4126.18
a17-09-3-3	3626.14
a17-09-3-5	3529.02
a17-09-3-6	2875.66
a17-10-1-3	3111.2	a17-10	3240.05	402.698	12.4287
a17-10-1-7	3078.55
a17-10-2-4	2960.04
a17-10-2-8	4034.05
a17-10-3-6	2997.29
a17-10-3-9	3259.18
a27-11-1-1	2629.52	a27-11	2734.78	316.9	11.5878
a27-11-1-8	2664.45
a27-11-1-9	2430.82
a27-11-2-10	2551.79
a27-11-2-5	2458.25
a27-11-2-7	3218.38
a27-11-3-3	3233.63
a27-11-3-4	2691.39
a28-16-1-3	2283.96	a28-16	2389.89	1021.52	42.7434
a28-16-1-7	3180.07
a28-16-2-2	426.625
a28-16-2-6	2552.44
a28-16-3-1	3145.39
a28-16-3-5	2750.88
a28-17-1-10	2537.63	a28-17	2597.01	318.026	12.2458
a28-17-1-4	2621.86
a28-17-1-7	2871.26
a28-17-2-3	2291.72
a28-17-2-6	2241.84
a28-17-2-9	3142.57
a28-17-3-2	2684.73
a28-17-3-5	2188.66
a28-17-3-8	2792.83
i29-07-1-10	2308.49	i29-07	2452.48	476.384	19.4246
i29-07-1-2	2665.76
i29-07-1-5	1937.18
i29-07-2-4	2297.13
i29-07-2-6	3599.53
i29-07-2-7	2231.26
i29-07-2-9	2132.3
i29-07-3-1	2800.29
i29-07-3-12	2141.41
i29-07-3-3	2411.42
i29-10-1-3	2651.92	i29-10	2618.14	390.494	14.915
i29-10-1-6	2219.47
i29-10-2-2	2320.32
i29-10-2-5	2894.54
i29-10-3-1	2385.46
i29-10-3-4	3237.1
i29-12-1-12	2281.34	i29-12	2421.39	138.129	5.70453
i29-12-1-9	2539.24
i29-12-2-11	2486.87
i29-12-2-8	2472.14
i29-12-3-2	2215.3
i29-12-3-3	2533.45
WT-CK-1-18	4542	NSF2-WT	4178.56	312.571	7.48037
WT-CK-1-2	3656
WT-CK-1-3	4119
WT-CK-2-1	4435
WT-CK-2-10	4432
WT-CK-2-14	3907
WT-CK-3-11	4504
WT-CK-3-17	4049
WT-CK-3-19	3963
WT-CK-1-1	4032.34	NSF3-WT	4315.64	455.053	10.5443
WT-CK-1-12	5089.67
WT-CK-1-4	4377.01
WT-CK-2-13	4453.43
WT-CK-2-2	3357.72
WT-CK-2-9	4469.96
WT-CK-3-10	4415.81
WT-CK-3-15	4284.28
WT-CK-3-3	4360.54
WT-CK-1-10	3211.57	NSF4-WT	2778.63	512.767	18.4539
WT-CK-1-3	2804.47
WT-CK-1-5	2634.22
WT-CK-2-1	2483.86
WT-CK-2-11	3745.14
WT-CK-2-4	2641.15
WT-CK-3-13	2071.62
WT-CK-3-2	2292.71
WT-CK-3-8	3122.94
WT-CK-1-2	3808.22	NSF5-WT	3781.01	334.714	8.85251
WT-CK-1-5	3481.45
WT-CK-1-6	4027.34
WT-CK-2-10	3664.42
WT-CK-2-15	3805.21
WT-CK-2-8	4262.85
WT-CK-3-11	3765.47
WT-CK-3-16	4075.04
WT-CK-3-7	3139.09
		Average of all WT	3763.46	121.055	19.2996
