# Supplementary material for: Improving wood properties for wood utilization through multi-omics integration in lignin biosynthesis
Source: Nat Commun. 2018 Apr 20;9:1579. doi: 10.1038/s41467-018-03863-z (PMC5910405; doi:10.1038/s41467-018-03863-z)
Supplement: Supplementary file 9 — Supplementary Data 7 [file 41467_2018_3863_MOESM9_ESM.xlsx]

## Sheet: Sheet1
Supplementary Data 7 │ Wood Density of the Transgenic and Wildtype P. trichocarpa
*Specific Gravity is measured as the ratio of the density of wood relative to the density of water, which is 1.000 g⋅cm−3 at 4.4°C; therefore, specific gravity is unitless. Specific gravity is the same as relative wood density, which also is unitless.
**COV (%): the % coefficient of variation, which represents the standardization of the dispersion of a probability distribution.
Tree ID	Specific Gravity*	Line ID	Average	Standard Deviation	COV (%)**
a03-03-1-4	0.42935	a03-03	0.425486	0.0141255	3.31985
a03-03-1-6	0.437636
a03-03-1-8	0.411858
a03-03-2-2	0.432363
a03-03-2-11	0.418942
a03-03-3-1	0.443662
a03-03-3-3	0.42935
a03-03-3-7	0.400727
a03-11-3-9	0.379856
a04-06-1-1	0.416545	a04-06	0.414562	0.0436643	10.5326
a04-06-1-2	0.411272
a04-06-1-12	0.434121
a04-06-2-3	0.322013
a04-06-2-9	0.445252
a04-06-3-4	0.419279
a04-06-3-7	0.453454
a04-03-1-5	0.325591	a04-03	0.324929	0.0324656	9.99159
a04-03-1-8	0.335903
a04-03-1-10	0.328373
a04-03-2-4	0.392712
a04-03-2-9	0.311676
a04-03-2-11	0.312567
a04-03-3-1	0.271922
a04-03-3-3	0.339505
a04-03-3-7	0.306111
i08-08-1-5	0.300545	i08-08	0.329568	0.0524541	15.916
i08-08-1-9	0.376545
i08-08-1-10	0.26972
i08-08-2-1	0.38403
i08-08-2-4	0.389596
i08-08-3-7	0.300545
i08-08-3-8	0.353975
i08-08-3-11	0.261586
i08-10-1-1	0.437157	i08-10	0.396798	0.0319023	8.03992
i08-10-1-2	0.400727
i08-10-1-9	0.373405
i08-10-2-4	0.425772
i08-10-2-8	0.393571
i08-10-3-3	0.333939
i08-10-3-5	0.404734
i08-10-3-12	0.405083
a05-13-1-1	0.444807	a05-13	0.358155	0.0558951	15.6064
a05-13-1-5	0.236143
a05-13-1-10	0.342288
a05-13-2-3	0.375681
a05-13-2-4	0.395956
a05-13-2-8	0.364661
a05-13-3-2	0.336975
a05-13-3-6	0.369091
a05-13-3-9	0.357792
i6-09-2-10	0.380691
i33-02-1-1	0.400727	i33-02	0.319469	0.0905827	28.3542
i33-02-1-4	0.360654
i33-02-1-7	0.307701
i33-02-2-2	0.372104
i33-02-2-5	0.354489
i33-02-2-8	0.331852
i33-02-3-3	0.0896363
i33-02-3-6	0.324117
i33-02-3-9	0.333939
i33-05-1-1	0.305099	i33-05	0.274327	0.0334492	12.1932
i33-05-1-7	0.231189
i33-05-1-11	0.233757
i33-05-2-2	0.321636
i33-05-2-5	0.27383
i33-05-2-8	0.262977
i33-05-3-3	0.306807
i33-05-3-6	0.288759
i33-05-3-9	0.244889
i33-10-1-1	0.356202	i33-10	0.353689	0.0590563	16.6972
i33-10-1-4	0.300545
i33-10-1-7	0.38403
i33-10-2-2	0.33001
i33-10-2-5	0.2755
i33-10-2-8	0.446264
i33-10-3-3	0.29498
i33-10-3-6	0.425772
i33-10-3-10	0.369902
i69-13-1-1	0.332603	i69-13	0.287394	0.0294875	10.2603
i69-13-1-4	0.316363
i69-13-1-7	0.253794
i69-13-2-2	0.291004
i69-13-2-5	0.281463
i69-13-2-8	0.254307
i69-13-3-3	0.277777
i69-13-3-6	0.31876
i69-13-3-9	0.260472
i69-10-1-1	0.457974	i69-10	0.385498	0.064085	16.624
i69-10-2-2	0.336324
i69-10-3-3	0.362195
i69-04-1-1	0.333939	i69-04	0.261249	0.0389153	14.8959
i69-04-1-4	0.265187
i69-04-1-7	0.228987
i69-04-2-2	0.314857
i69-04-2-5	0.247115
i69-04-2-8	0.218578
i69-04-3-3	0.258363
i69-04-3-6	0.250454
i69-04-3-9	0.233757
a09-02-1-8	0.360654	a09-02	0.277801	0.0585426	21.0736
a09-02-1-10	0.28233
a09-02-2-2	0.189232
a09-02-2-4	0.27383
a09-02-3-1	0.245901
a09-02-3-9	0.314857
a09-05-1-5	0.267151	a09-05	0.281917	0.0168585	5.97996
a09-05-1-6	0.300545
a09-05-1-9	0.288022
a09-05-2-3	0.300545
a09-05-2-4	0.262014
a09-05-3-1	0.273223
a09-06-1-3	0.28233	a09-06	0.29584	0.0228615	7.72766
a09-06-1-8	0.300545
a09-06-2-2	0.325591
a09-06-2-5	0.258803
a09-06-3-4	0.300545
a09-06-3-10	0.307224
i26-09-1-1	0.355645	i26-09	0.311406	0.0297521	9.55411
i26-09-1-3	0.284727
i26-09-2-6	0.300545
i26-09-2-8	0.306111
i26-09-3-9	0.339077
i26-09-3-10	0.28233
i26-10-1-7	0.288022	i26-10	0.292598	0.0334837	11.4436
i26-10-2-6	0.300545
i26-10-3-1	0.250454
i26-10-3-9	0.33137
a10-08-1-1	0.310563	a10-08	0.309742	0.0312079	10.0755
a10-08-1-3	0.314857
a10-08-1-7	0.300545
a10-08-2-2	0.325591
a10-08-2-5	0.34507
a10-08-2-12	0.244889
a10-08-3-4	0.29498
a10-08-3-6	0.350636
a10-08-3-9	0.300545
a10-10-1-3	0.254307	a10-10	0.256446	0.04289	16.7247
a10-10-1-4	0.200363
a10-10-1-7	0.292197
a10-10-2-2	0.308894
a10-10-2-8	0.292839
a10-10-3-1	0.236143
a10-10-3-5	0.210382
a10-14-1-1	0.279078	a10-14	0.278234	0.00735737	2.64431
a10-14-2-3	0.285133
a10-14-3-4	0.270491
a17-04-1-1	0.297242	a17-04	0.303274	0.00792864	2.61434
a17-04-1-3	0.311244
a17-04-2-2	0.295717
a17-04-2-4	0.308894
a17-09-1-1	0.341427	a17-09	0.337486	0.00866899	2.5687
a17-09-1-4	0.326035
a17-09-2-2	0.33543
a17-09-3-3	0.35199
a17-09-3-5	0.333939
a17-09-3-6	0.336094
a17-10-1-3	0.313365	a17-10	0.344538	0.0201082	5.83628
a17-10-1-7	0.34507
a17-10-2-4	0.352124
a17-10-2-8	0.348847
a17-10-3-6	0.333939
a17-10-3-9	0.373884
a27-11-1-1	0.279418	a27-11	0.297814	0.0175485	5.89242
a27-11-1-8	0.288133
a27-11-1-9	0.292501
a27-11-2-5	0.33765
a27-11-2-7	0.302135
a27-11-2-10	0.295991
a27-11-3-3	0.288523
a27-11-3-4	0.29816
i29-10-1-3	0.366146	i29-10	0.324616	0.0278178	8.56946
i29-10-1-6	0.317318
i29-10-2-2	0.322013
i29-10-2-5	0.319729
i29-10-3-1	0.340423
i29-10-3-4	0.282065
i29-07-1-2	0.389332	i29-07	0.318808	0.0362785	11.3794
i29-07-1-10	0.301124
i29-07-2-4	0.306288
i29-07-2-6	0.293636
i29-07-2-9	0.296591
i29-07-3-3	0.296835
i29-07-3-12	0.347853
i29-12-1-9	0.374894	i29-12	0.324049	0.051498	15.892
i29-12-2-11	0.325332
i29-12-3-3	0.271922
WT_CK-1-2	0.390709	NSF2-WT	0.400768	0.0282902	7.059
WT_CK-1-3	0.447687
WT_CK-1-18	0.395956
WT_CK-2-1	0.435272
WT_CK-2-10	0.400727
WT_CK-2-14	0.358342
WT_CK-3-11	0.411091
WT_CK-3-17	0.369636
WT_CK-3-19	0.397495
WT_CK-1-1	0.446965	NSF3-WT	0.363831	0.0429996	11.8186
WT_CK-2-2	0.345954
WT_CK-3-3	0.361882
WT_CK-1-4	0.350636
WT_CK-2-9	0.408433
WT_CK-3-10	0.377608
WT_CK-1-12	0.33182
WT_CK-2-13	0.300545
WT_CK-3-15	0.350636
WT_CK-1-3	0.300545	NSF4-WT	0.308025	0.0249013	8.08418
WT_CK-1-5	0.317242
WT_CK-1-10	0.288022
WT_CK-2-1	0.300545
WT_CK-2-4	0.3306
WT_CK-2-11	0.338113
WT_CK-3-2	0.25761
WT_CK-3-8	0.327867
WT_CK-3-13	0.311676
		Average of all WT	0.357541	0.0320637	8.98725
