# Supplementary material for: Improving wood properties for wood utilization through multi-omics integration in lignin biosynthesis
Source: Nat Commun. 2018 Apr 20;9:1579. doi: 10.1038/s41467-018-03863-z (PMC5910405; doi:10.1038/s41467-018-03863-z)
Supplement: Supplementary file 10 — Supplementary Data 8 [file 41467_2018_3863_MOESM10_ESM.xlsx]

## Sheet: Sheet1
Supplementary Data 8 │ Saccharification of the Transgenic and Wildtype P. trichocarpa
Glu = glucose; Xyl = xylose; Unpret = unpretreated wood samples; Pret = mildly pretreated wood samples. Values are g sugar released per g of dried extractive-free wood sample. SE denotes one standard error of three technical replicates.
Line ID	Target Gene(s)	Glu-Unpret	Glu-Unpret (SE)	Xyl-Unpret	Xyl-Unpret (SE)	Glu-Pret	Glu-Pret (SE)	Xyl-Pret	Xyl-Pret (SE)
a1-3-1	PtrPAL1	0.118385	0.013045	0.007177	0.000694	0.240613	0.001562	0.083944	0.008671
a1-1-1	PtrPAL1	0.121336	0.010661	0.007759	0.00022	0.233196	0.012032	0.080199	0.003838
a1-8-1	PtrPAL1	0.132663	0.009246	0.007043	0.000457	0.217971	0.010748	0.075514	0.007071
i7-10-1	PtrPAL2,4,5	0.325629	0.006855	0.044233	0.00213	0.44243	0.006722	0.148907	0.006753
i7-8-2	PtrPAL2,4,5	0.132166	0.007694	0.010261	0.000525	0.267306	0.022305	0.092733	0.008697
i7-8-3	PtrPAL2,4,5	0.136136	0.010875	0.008307	0.000833	0.258959	0.018849	0.090579	0.008363
i7-8-1	PtrPAL2,4,5	0.111407	0.009042	0.009313	0.00043	0.240318	0.01163	0.090699	0.004027
i7-6-3	PtrPAL2,4,5	0.108705	0.006577	0.00704	0.001012	0.22794	0.015449	0.080088	0.007855
i7-10-3	PtrPAL2,4,5	0.297931	0.017224	0.044887	0.001339	0.418217	0.012285	0.136483	0.004314
i7-10-2	PtrPAL2,4,5	0.313057	0.006186	0.049994	0.005396	0.416303	0.017827	0.138186	0.005232
i7-6-2	PtrPAL2,4,5	0.143191	0.006809	0.009771	0.002165	0.251798	0.013094	0.079076	0.006988
i7-2-1	PtrPAL2,4,5	0.271869	0.009678	0.039408	0.00086	0.418016	0.008338	0.144702	0.013654
i7-6-1	PtrPAL2,4,5	0.119347	0.009309	0.009054	0.001661	0.268596	0.016493	0.093806	0.010365
i7-2-3	PtrPAL2,4,5	0.249829	0.014152	0.040885	0.002526	0.404576	0.008051	0.150677	0.009057
i7-2-2	PtrPAL2,4,5	0.315024	0.024269	0.045538	0.003674	0.424831	0.009463	0.138784	0.00421
i8-1-3	PtrPAL1-5	0.145449	0.016812	0.00774	0.000354	0.33986	0.042648	0.095859	0.010381
i8-1-2	PtrPAL1-5	0.158093	0.010232	0.013476	0.003134	0.325653	0.010921	0.09531	0.005247
i8-10-1	PtrPAL1-5	0.171956	0.011537	0.007995	0.000908	0.308717	0.002616	0.097935	0.026122
i8-1-1	PtrPAL1-5	0.20444	0.007483	0.009647	0.001985	0.340878	0.015495	0.087754	0.007628
i8-8-2	PtrPAL1-5	0.183829	0.019807	0.008084	9.02e-05	0.299964	0.011483	0.086733	0.008656
i8-10-2	PtrPAL1-5	0.151766	0.008073	0.010133	0.002732	0.286355	0.008215	0.098569	0.011567
i8-10-3	PtrPAL1-5	0.16111	0.009159	0.012929	0.000682	0.290457	0.005804	0.098601	0.005482
i8-8-1	PtrPAL1-5	0.18164	0.017438	0.013909	0.001788	0.311019	0.00865	0.092842	0.00142
i8-8-3	PtrPAL1-5	0.177319	0.007771	0.015958	0.003911	0.348559	0.020879	0.092901	0.004071
i6-5-2	PtrPAL1&3	0.112811	0.007137	0.010493	0.003173	0.258801	0.022304	0.091094	0.008226
i6-5-1	PtrPAL1&3	0.109968	0.002769	0.008802	0.00046	0.249994	0.006301	0.089147	0.0027
i6-5-3	PtrPAL1&3	0.145324	0.006897	0.009881	0.00078	0.272185	0.006711	0.087479	0.004993
i6-9-1	PtrPAL1&3	0.185938	0.015568	0.024426	0.001549	0.320449	0.022758	0.109659	0.010063
i6-9-2	PtrPAL1&3	0.178138	0.002638	0.026152	0.002131	0.32517	0.010863	0.111779	0.000986
i6-4-2	PtrPAL1&3	0.188116	0.009223	0.022545	0.006549	0.316135	0.004183	0.102782	0.003155
i6-9-3	PtrPAL1&3	0.20231	0.012127	0.01881	0.000669	0.337763	0.008808	0.096695	0.004514
i6-4-3	PtrPAL1&3	0.210391	0.014242	0.027025	0.002162	0.331125	0.012822	0.116834	0.002852
i6-4-1	PtrPAL1&3	0.169124	0.009433	0.025239	0.005695	0.327542	0.015313	0.107549	0.009665
a5-13-1	PtrPAL2	0.145523	0.012002	0.009302	0.000457	0.299971	0.019753	0.090121	0.006213
a5-6-1	PtrPAL2	0.153451	0.005999	0.010645	0.001562	0.285701	0.003423	0.085989	0.002881
a5-2-2	PtrPAL2	0.137361	0.002173	0.009695	0.000671	0.280872	0.011421	0.087668	0.001678
a3-11-1	PtrPAL4	0.152784	0.001056	0.011694	0.003459	0.297611	0.006666	0.090984	0.003545
a3-3-1	PtrPAL4	0.13743	0.007738	0.010361	0.000989	0.292102	0.039932	0.100839	0.013173
a3-4-1	PtrPAL4	0.160853	0.012684	0.010626	0.001706	0.291883	0.00432	0.087588	0.007419
a4-6-2	PtrPAL5	0.153212	0.002537	0.023029	0.000593	0.313068	0.01429	0.105265	0.006719
a4-8-1	PtrPAL5	0.152058	0.003776	0.011998	0.001123	0.265091	0.011437	0.09449	0.006681
a4-3-1	PtrPAL5	0.204955	0.017096	0.040589	0.002668	0.393539	0.011988	0.136437	0.006698
i20-2-1	PtrC3H3	0.111938	0.009278	0.011132	0.001098	0.23363	0.004398	0.088902	0.001691
i20-2-3	PtrC3H3	0.168898	0.014274	0.023995	0.001713	0.277036	0.007989	0.0922	0.004215
i20-10-2	PtrC3H3	0.290652	0.003347	0.064797	0.002156	0.392008	0.014717	0.148083	0.00732
i20-5-3	PtrC3H3	0.41276	0.006648	0.134449	0.001876	0.439145	0.00023	0.179487	0.008003
i20-5-1	PtrC3H3	0.424642	0.010886	0.137482	0.002818	0.439231	0.002892	0.173742	0.003681
i20-10-3	PtrC3H3	0.419759	0.008533	0.139856	0.008545	0.438425	0.008844	0.174261	0.002729
i20-5-2	PtrC3H3	0.420541	0.0082	0.136328	0.000837	0.432974	0.003401	0.176888	0.005116
i69-13-1	PtrC3H3, PtrC4H1&2	0.267795	0.007263	0.062614	0.001261	0.399288	0.01247	0.157466	0.005301
i69-10-1	PtrC3H3, PtrC4H1&2	0.109486	0.00597	0.008648	0.000345	0.234628	0.008694	0.084715	0.006062
i69-13-3	PtrC3H3, PtrC4H1&2	0.290261	0.0046	0.065285	0.002191	0.405341	0.023712	0.150548	0.001464
i69-4-2	PtrC3H3, PtrC4H1&2	0.355655	0.011005	0.085994	0.002775	0.451055	0.030665	0.149045	0.008275
i69-4-1	PtrC3H3, PtrC4H1&2	0.341085	0.007037	0.081991	0.002167	0.431157	0.03579	0.161379	0.014359
i69-13-2	PtrC3H3, PtrC4H1&2	0.282989	0.010793	0.064723	0.002603	0.417176	0.017467	0.156044	0.006788
i69-4-3	PtrC3H3, PtrC4H1&2	0.330798	0.016062	0.085994	0.001045	0.403751	0.007946	0.159733	0.008637
i33-10-2	PtrCAD1	0.102921	0.007939	0.010322	0.001376	0.198613	0.007817	0.083204	0.003089
i33-10-1	PtrCAD1	0.109721	0.00648	0.009691	0.001674	0.206972	0.015616	0.076331	0.006325
i33-2-1	PtrCAD1	0.113688	0.010185	0.010907	0.001332	0.249426	0.020092	0.08852	0.005529
i33-2-2	PtrCAD1	0.117714	0.007622	0.008692	0.001474	0.215025	0.019148	0.083573	0.006887
i33-5-2	PtrCAD1	0.075564	0.000984	0.021998	0.000526	0.255863	0.006626	0.130024	0.005639
i33-10-3	PtrCAD1	0.131202	0.012748	0.010318	0.001391	0.234743	0.005834	0.071484	0.004356
i33-5-3	PtrCAD1	0.077132	0.006239	0.024209	0.003514	0.264977	0.014733	0.131017	0.006514
i33-2-3	PtrCAD1	0.111391	0.006374	0.011193	0.001491	0.240791	0.004465	0.09032	0.00448
i33-5-1	PtrCAD1	0.088462	0.002149	0.025582	0.000666	0.280515	0.007544	0.133852	0.002707
i35-1-3	PtrCAD1&2	0.066266	0.005343	0.023963	0.001211	0.224234	0.007409	0.12134	0.005634
i35-1-1	PtrCAD1&2	0.092799	0.016617	0.020041	0.002932	0.233582	0.009621	0.113591	0.003055
i35-1-2	PtrCAD1&2	0.088079	0.005328	0.023825	0.00297	0.24674	0.003673	0.11787	0.003969
i35-15-3	PtrCAD1&2	0.074603	0.006145	0.022978	0.001513	0.233247	0.005094	0.120892	0.003683
i35-15-2	PtrCAD1&2	0.075929	0.001974	0.020997	0.00156	0.238029	0.021781	0.12282	0.007838
i35-15-1	PtrCAD1&2	0.090375	0.005509	0.026959	0.005768	0.26119	0.008229	0.126453	0.005553
i35-7-3	PtrCAD1&2	0.288747	0.002619	0.132105	0.002829	0.373806	0.027997	0.164679	0.009057
i35-7-1	PtrCAD1&2	0.276963	0.006458	0.131417	0.002197	0.353795	0.002169	0.160081	0.005678
i35-7-2	PtrCAD1&2	0.255612	0.009564	0.120079	0.003208	0.347069	0.005803	0.157111	0.005231
o66-21-3	PtrCAD1&2(OE)	0.060943	0.002543	0.016626	0.000303	0.227108	0.00424	0.108612	0.003142
o66-21-1	PtrCAD1&2(OE)	0.058452	0.003166	0.015314	0.001005	0.227529	0.016411	0.106488	0.004366
o66-30-2	PtrCAD1&2(OE)	0.08213	0.004747	0.017272	0.003098	0.259185	0.031026	0.111021	0.008477
o66-30-1	PtrCAD1&2(OE)	0.076961	0.00297	0.017092	0.000844	0.246533	0.017096	0.107797	0.002558
o66-7-1	PtrCAD1&2(OE)	0.055677	0.000864	0.012258	0.000738	0.208765	0.006563	0.105791	0.008768
o66-7-2	PtrCAD1&2(OE)	0.05212	0.003149	0.013895	0.001405	0.209909	0.013927	0.111447	0.003439
o65-7-3	PtrCAD1&2(OE)	0.115254	0.010858	0.010348	0.001827	0.227602	0.0079	0.082813	0.002078
o65-7-2	PtrCAD1&2(OE)	0.129142	0.006231	0.010533	0.002049	0.218446	0.015222	0.079901	0.011653
o65-16-2	PtrCAD1&2(OE)	0.073817	0.002051	0.016764	0.002029	0.217442	0.007229	0.105472	0.002751
o65-7-1	PtrCAD1&2(OE)	0.109623	0.006549	0.009607	0.001628	0.215938	0.008795	0.081005	0.002451
o66-7-3	PtrCAD1&2(OE)	0.060673	0.003242	0.014634	0.000903	0.211674	0.003752	0.10136	0.001979
o65-16-1	PtrCAD1&2(OE)	0.087984	0.005537	0.014382	0.001669	0.199139	0.017841	0.100273	0.004985
o65-11-2	PtrCAD1&2(OE)	0.150024	0.007483	0.012367	0.001367	0.266662	0.008747	0.080047	0.004451
a10-8-3	PtrC4H1	0.151607	0.013659	0.009507	0.001248	0.193246	0.002262	0.0661	0.004642
a10-14-1	PtrC4H1	0.14248	0.017731	0.010633	0.000807	0.186328	0.014552	0.067311	0.002243
a10-10-3	PtrC4H1	0.161086	0.008222	0.012202	0.000871	0.227918	0.002908	0.077574	0.00182
a10-14-2	PtrC4H1	0.13165	0.007778	0.013025	0.000188	0.196082	0.013685	0.07571	0.002425
a10-8-2	PtrC4H1	0.130916	0.010064	0.01106	0.001991	0.169254	0.013839	0.071327	0.00192
a10-10-1	PtrC4H1	0.187838	0.01293	0.009692	0.000111	0.242368	0.012065	0.069113	0.001479
a10-10-2	PtrC4H1	0.131999	0.007306	0.010628	9.43e-05	0.184646	0.004162	0.074589	0.003271
a10-8-1	PtrC4H1	0.116998	0.006062	0.011087	0.000503	0.188431	0.008818	0.078954	0.002571
a9-6-1	PtrC4H2	0.182281	0.017791	0.010895	0.000541	0.220077	0.008969	0.069212	0.002892
a9-5-1	PtrC4H2	0.125467	0.013798	0.011142	0.000937	0.190991	0.007702	0.076388	0.004431
a9-2-1	PtrC4H2	0.163875	0.00843	0.009541	0.001337	0.210543	0.010821	0.068916	0.000643
a9-2-2	PtrC4H2	0.14112	0.00226	0.011611	0.001031	0.196483	0.008483	0.070699	0.001146
a9-6-2	PtrC4H2	0.120391	0.010918	0.016924	0.007609	0.199688	0.016393	0.082459	0.00583
a9-5-3	PtrC4H2	0.153405	0.004606	0.010942	0.00194	0.200719	0.007876	0.071381	0.00557
a9-5-2	PtrC4H2	0.168159	0.013458	0.010618	0.002266	0.211414	0.013552	0.06681	0.004277
a9-6-3	PtrC4H2	0.140429	0.009908	0.010612	0.001582	0.175583	0.006192	0.071981	0.005065
a9-2-3	PtrC4H2	0.142269	0.015172	0.012849	0.001519	0.199998	0.009992	0.074455	0.003726
i26-9-3	PtrCCR2	0.152171	0.014594	0.012198	0.00497	0.211104	0.007812	0.067473	0.000311
i26-9-2	PtrCCR2	0.211927	0.004328	0.012237	0.001835	0.24317	0.005187	0.067258	0.000574
i26-4-3	PtrCCR2	0.342169	0.010263	0.098697	0.002347	0.328962	0.004528	0.144796	0.003472
i26-9-1	PtrCCR2	0.158749	0.017484	0.010995	0.001654	0.218034	0.006463	0.072761	0.004784
i26-4-2	PtrCCR2	0.361186	0.007798	0.110128	0.004775	0.333432	0.013585	0.149615	0.010091
i26-10-2	PtrCCR2	0.141365	0.012483	0.015987	0.002374	0.177846	0.011094	0.04846	0.00302
i26-4-1	PtrCCR2	0.35906	0.005206	0.150599	0.003445	0.345497	0.014126	0.135567	0.008681
i26-10-1	PtrCCR2	0.170581	0.024239	0.019811	0.004789	0.212767	0.016377	0.056309	0.003396
i26-10-3	PtrCCR2	0.121032	0.010293	0.021751	0.00542	0.176169	0.006609	0.059454	0.002737
a27-M-1	PtrCAld5H1	0.170885	0.014304	0.023891	0.002457	0.218371	0.011572	0.058234	0.001928
a27-M-2	PtrCAld5H1	0.20045	0.040465	0.029392	0.00246	0.203087	0.01209	0.057781	0.004486
a27-M-3	PtrCAld5H1	0.178153	0.008882	0.030666	0.001227	0.204392	0.008627	0.063174	0.005772
i29-L-1	PtrCAld5H1&2	0.257935	0.004487	0.061793	0.003828	0.267005	0.009786	0.076093	0.001014
i29-M-1	PtrCAld5H1&2	0.223131	0.011729	0.04354	0.001862	0.225994	0.010641	0.068099	0.002527
i29-L-2	PtrCAld5H1&2	0.280778	0.008467	0.110379	0.003767	0.283096	0.020132	0.101313	0.00381
i29-M-2	PtrCAld5H1&2	0.195683	0.01771	0.043488	0.002743	0.214857	0.007376	0.069815	0.004761
i29-L-3	PtrCAld5H1&2	0.257288	0.020309	0.066137	0.002921	0.271139	0.013483	0.079666	0.000542
i29-M-3	PtrCAld5H1&2	0.23887	0.011637	0.044737	0.002452	0.225843	0.007291	0.065491	0.002188
i29-H-3	PtrCAld5H1&2	0.17667	0.005917	0.025346	0.003108	0.20728	0.013121	0.055675	0.00112
i29-H-2	PtrCAld5H1&2	0.174724	0.003613	0.028022	0.002803	0.199536	0.011809	0.061077	0.002165
i29-H-1	PtrCAld5H1&2	0.202916	0.007284	0.024324	0.001844	0.240661	0.010458	0.061832	0.002022
a28-L-3	PtrCAld5H2	0.266995	0.01147	0.027545	0.00121	0.252846	0.015253	0.062529	0.002013
a28-H-3	PtrCAld5H2	0.160916	0.006871	0.020398	0.002871	0.211949	0.005095	0.061005	0.002718
a28-L-2	PtrCAld5H2	0.238119	0.010593	0.034429	0.00327	0.258853	0.01839	0.063313	0.004203
a28-H-2	PtrCAld5H2	0.206633	0.012136	0.024686	0.003494	0.248335	0.02781	0.064507	0.003767
a28-L-1	PtrCAld5H2	0.223094	0.015466	0.028229	0.001401	0.232063	0.022686	0.065587	0.004754
a28-H-1	PtrCAld5H2	0.136067	0.023078	0.018996	0.001437	0.248083	0.007829	0.065834	0.003986
a22-10-2	PtrCCoAOMT1	0.16213	0.010796	0.022277	0.00109	0.297113	0.009037	0.078735	0.006701
a22-10-3	PtrCCoAOMT1	0.145249	0.028554	0.025544	0.003378	0.269607	0.025109	0.077628	0.003763
a22-17-2	PtrCCoAOMT1	0.135093	0.018014	0.017067	0.002166	0.240178	0.020544	0.065589	0.001815
a22-17-3	PtrCCoAOMT1	0.208035	0.011478	0.021487	0.002457	0.275447	0.024577	0.066159	0.006322
a22-10-1	PtrCCoAOMT1	0.136931	0.010151	0.019554	0.001843	0.261667	0.013651	0.074011	0.003962
a22-17-1	PtrCCoAOMT1	0.167783	0.016752	0.018791	0.007006	0.282204	0.015302	0.067873	0.006363
a17-1-2	PtrHCT1	0.160558	0.016467	0.020171	0.001702	0.287576	0.012673	0.075934	0.003215
a17-10-3	PtrHCT1	0.147028	0.020144	0.017618	0.001603	0.23699	0.016079	0.067941	0.007052
a17-4-1	PtrHCT1	0.116086	0.01428	0.01538	0.000965	0.226589	0.027542	0.074543	0.003169
a17-9-3	PtrHCT1	0.129268	0.005737	0.015846	0.000979	0.239758	0.02765	0.06289	0.005733
a17-9-2	PtrHCT1	0.126771	0.006333	0.017813	0.000353	0.251647	0.025091	0.070571	0.005481
a17-10-1	PtrHCT1	0.127457	0.009207	0.017132	0.001971	0.247585	0.049574	0.06643	0.003748
a17-1-1	PtrHCT1	0.135432	0.007574	0.018536	0.003212	0.258235	0.019055	0.073323	0.001084
a17-9-1	PtrHCT1	0.148784	0.014954	0.019018	0.001099	0.279901	0.019228	0.064732	0.001607
a17-10-2	PtrHCT1	0.137793	0.005091	0.017211	0.001898	0.244009	0.012072	0.067712	0.002501
i19-4-2	PtrHCT1&6	0.176777	0.017741	0.040964	0.002081	0.301713	0.022804	0.099007	0.003936
i19-15-3	PtrHCT1&6	0.138895	0.006905	0.019363	0.001376	0.277288	0.020004	0.079308	0.001043
i19-15-2	PtrHCT1&6	0.166822	0.017692	0.017893	0.001296	0.269538	0.013059	0.066634	0.003193
i19-15-1	PtrHCT1&6	0.175416	0.019343	0.017909	0.000938	0.3106	0.023613	0.073264	0.002399
i19-7-1	PtrHCT1&6	0.267231	0.005925	0.053601	0.001682	0.391961	0.036017	0.103317	0.004298
i19-8-2	PtrHCT1&6	0.136406	0.006593	0.030124	0.001117	0.291095	0.012204	0.092059	0.004861
i19-4-3	PtrHCT1&6	0.169644	0.009932	0.039936	0.000758	0.289964	0.019423	0.102502	0.006241
i19-8-3	PtrHCT1&6	0.138916	0.002261	0.0304	0.000402	0.278744	0.007696	0.089355	0.003684
i19-4-1	PtrHCT1&6	0.182047	0.011964	0.051132	0.001279	0.377342	0.010587	0.148478	0.007015
i19-7-3	PtrHCT1&6	0.351503	0.006844	0.066345	0.002348	0.448608	0.021171	0.143803	0.000834
i19-8-1	PtrHCT1&6	0.165854	0.004047	0.02982	0.002418	0.30609	0.010962	0.111886	0.009691
a18-9-3	PtrHCT6	0.134115	0.007246	0.025518	0.004425	0.306453	0.004258	0.114995	0.003085
a18-4-3	PtrHCT6	0.176083	0.021817	0.016575	0.003062	0.329475	0.019843	0.095228	0.014911
a18-11-3	PtrHCT6	0.151196	0.01254	0.0175	0.000643	0.296772	0.008194	0.108082	0.006315
a18-11-1	PtrHCT6	0.186536	0.018857	0.026034	0.002993	0.327554	0.047467	0.107211	0.01448
a18-4-1	PtrHCT6	0.148497	0.006715	0.021282	0.001283	0.279358	0.029959	0.107526	0.00965
a18-11-2	PtrHCT6	0.122407	0.00743	0.023654	0.000898	0.282438	0.028363	0.116162	0.014143
a18-9-2	PtrHCT6	0.138722	0.01069	0.021028	0.000769	0.278475	0.032134	0.099474	0.014594
a18-5-1	PtrHCT6	0.207433	0.018688	0.023603	0.001407	0.340319	0.015029	0.097104	0.004087
a18-5-2	PtrHCT6	0.19977	0.014486	0.022332	0.001601	0.34475	0.028656	0.10942	0.026155
a18-5-3	PtrHCT6	0.204224	0.006691	0.023366	0.002858	0.334159	0.032138	0.092208	0.007335
a18-9-1	PtrHCT6	0.178013	0.004503	0.023484	0.001709	0.292429	0.019891	0.103602	0.01115
a12-10-1	Ptr4CL3	0.143664	0.004613	0.023247	0.002171	0.322645	0.041993	0.10783	0.000784
a12-7-1	Ptr4CL3	0.196114	0.019734	0.024128	0.001758	0.313341	0.029229	0.094364	0.010516
a12-4-1	Ptr4CL3	0.177471	0.013457	0.02218	0.002528	0.28006	0.009789	0.102321	0.007303
a12-4-2	Ptr4CL3	0.143217	0.007508	0.020655	0.003768	0.255704	0.018687	0.097753	0.00879
a12-7-3	Ptr4CL3	0.243487	0.009412	0.028962	0.004795	0.321628	0.017711	0.103769	0.012511
a12-7-2	Ptr4CL3	0.258964	0.01563	0.035793	0.001122	0.329542	0.020579	0.111938	0.003427
a12-10-3	Ptr4CL3	0.283279	0.01404	0.026889	0.000338	0.350795	0.002723	0.102725	0.011989
a12-10-2	Ptr4CL3	0.299119	0.01908	0.020714	0.001757	0.329218	0.013721	0.101112	0.004841
i15-2-2	Ptr4CL3&5	0.318828	0.018679	0.034919	0.002118	0.353232	0.014015	0.124562	0.006205
i15-1-1	Ptr4CL3&5	0.492122	0.005851	0.0847	0.002225	0.418976	0.011072	0.155783	0.007063
i15-2-1	Ptr4CL3&5	0.333938	0.005677	0.050918	0.00066	0.376903	0.013349	0.146685	0.00636
i15-3-1	Ptr4CL3&5	0.200977	0.005024	0.013957	0.000873	0.311838	0.023817	0.095406	0.007185
i15-3-3	Ptr4CL3&5	0.260888	0.00678	0.013129	0.000764	0.308722	0.007624	0.087985	0.000509
i15-3-2	Ptr4CL3&5	0.213805	0.004251	0.017376	0.000582	0.295457	0.021638	0.101555	0.009047
a13-4-3	Ptr4CL5	0.149355	0.004954	0.015846	0.000687	0.28321	0.003358	0.116483	0.006108
a13-4-2	Ptr4CL5	0.184042	0.005597	0.017783	0.00037	0.290251	0.004065	0.111392	0.005765
a13-20-2	Ptr4CL5	0.190529	0.002573	0.014794	0.001027	0.304887	0.024395	0.103777	0.005744
a13-4-1	Ptr4CL5	0.171298	0.004065	0.014833	0.000858	0.295457	0.009686	0.109343	0.005134
a13-20-3	Ptr4CL5	0.161529	0.012252	0.015456	0.000221	0.26569	0.007037	0.114229	0.003213
a13-20-1	Ptr4CL5	0.164657	0.01667	0.014327	0.001367	0.273675	0.008416	0.107	0.003033
a13-6-2	Ptr4CL5	0.267484	0.030757	0.01641	0.004075	0.304346	0.006227	0.097521	0.002667
a13-6-1	Ptr4CL5	0.253446	0.029994	0.017277	0.002976	0.321291	0.019265	0.096064	0.004899
i24-12-1	PtrCCoAOMT1&2	0.228405	0.006512	0.029681	0.001192	0.340533	0.003458	0.133411	0.004798
i24-6-3	PtrCCoAOMT1&2	0.228637	0.005747	0.027909	0.000507	0.351238	0.00888	0.127863	0.009016
i24-6-1	PtrCCoAOMT1&2	0.29612	0.017731	0.033224	0.000989	0.376374	0.008972	0.133062	0.003312
i24-5-2	PtrCCoAOMT1&2	0.221541	0.019378	0.027047	0.00091	0.342822	0.018577	0.137128	0.008333
i24-12-2	PtrCCoAOMT1&2	0.231672	0.007797	0.027734	0.002387	0.358223	0.025926	0.128273	0.005877
i24-5-1	PtrCCoAOMT1&2	0.287069	0.067899	0.028903	0.005266	0.352286	0.009027	0.129578	0.001816
i24-5-3	PtrCCoAOMT1&2	0.241981	0.022472	0.031998	0.003021	0.374245	0.043591	0.149366	0.016034
i24-12-3	PtrCCoAOMT1&2	0.241565	0.017549	0.027773	0.001018	0.355236	0.010958	0.125378	0.002678
i24-1-2	PtrCCoAOMT1&2	0.169816	0.016885	0.012931	0.001845	0.277362	0.016224	0.10272	0.008154
i24-6-2	PtrCCoAOMT1&2	0.191846	0.008056	0.031164	0.001421	0.362799	0.009307	0.131687	0.001911
i24-1-3	PtrCCoAOMT1&2	0.14288	0.00469	0.01396	0.001357	0.301004	0.024338	0.098747	0.003344
i24-1-1	PtrCCoAOMT1&2	0.163418	0.010143	0.014446	0.00169	0.307978	0.008307	0.09557	0.006581
i21-6-2	PtrCCoAOMT3	0.112157	0.001851	0.016002	0.003755	0.334729	0.02966	0.109506	0.005969
i21-3-2	PtrCCoAOMT3	0.192753	0.009762	0.017941	0.00337	0.276926	0.009004	0.098313	0.002011
i21-3-3	PtrCCoAOMT3	0.165159	0.019811	0.016408	0.000849	0.295842	0.011325	0.101278	0.002802
i21-6-1	PtrCCoAOMT3	0.11635	0.01351	0.012306	0.000628	0.266652	0.007914	0.09995	0.003811
i21-3-1	PtrCCoAOMT3	0.161369	0.028115	0.014188	0.000343	0.295165	0.016474	0.101783	0.002282
i21-6-3	PtrCCoAOMT3	0.138202	0.00201	0.013465	0.001039	0.284404	0.010722	0.101753	0.008149
i21-8-1	PtrCCoAOMT3	0.189669	0.028988	0.014841	0.002712	0.299329	0.026044	0.08975	0.010804
i21-8-2	PtrCCoAOMT3	0.21642	0.045761	0.01728	0.004879	0.324897	0.029162	0.093603	0.005532
i30-15-3	PtrAldOMT2	0.259615	0.029471	0.012405	0.001719	0.352016	0.005654	0.083053	0.003695
i30-4-2	PtrAldOMT2	0.174338	0.015888	0.024693	0.00145	0.300029	0.022051	0.10497	0.001956
i30-15-2	PtrAldOMT2	0.225409	0.019653	0.013069	0.000454	0.353026	0.010631	0.090214	0.002642
i30-15-1	PtrAldOMT2	0.199696	0.007902	0.013059	0.000994	0.354529	0.021628	0.090721	0.002761
i30-4-3	PtrAldOMT2	0.251371	0.017221	0.062323	0.004271	0.357201	0.016569	0.147511	0.005948
i30-4-1	PtrAldOMT2	0.274787	0.014309	0.067077	0.001152	0.367048	0.011712	0.143834	0.001926
i30-1-1	PtrAldOMT2	0.304033	0.003481	0.080441	0.000296	0.382174	0.009628	0.155832	0.004227
i30-1-3	PtrAldOMT2	0.262197	0.004862	0.066532	0.001849	0.348024	0.010095	0.147199	0.003339
i30-1-2	PtrAldOMT2	0.275876	0.00195	0.064491	0.001815	0.355698	0.001371	0.143023	0.003464
NSF1_WT-1	N/A	0.103195	0.010665	0.007938	0.000198	0.23733	0.023746	0.095567	0.025592
NSF1_WT-3	N/A	0.100173	0.009501	0.007069	0.000392	0.194951	0.014457	0.069661	0.008354
NSF1_WT-2	N/A	0.105506	0.00488	0.01035	0.005358	0.200136	0.005261	0.094251	0.004403
NSF2_WT-1	N/A	0.134948	0.002161	0.01091	0.001725	0.279604	0.010122	0.096488	0.007965
NSF2_WT-3	N/A	0.140392	0.008322	0.011929	0.000744	0.264301	0.016004	0.086665	0.004735
NSF2_WT-2	N/A	0.153583	0.009518	0.011833	0.000704	0.28902	0.004654	0.092127	0.008245
NSF3_WT-3	N/A	0.094868	0.002585	0.010518	0.001468	0.209462	0.010916	0.074212	0.003642
NSF3_WT-2	N/A	0.111249	0.007224	0.011533	0.001885	0.200769	0.005139	0.08556	0.002748
NSF4_WT-1	N/A	0.114579	0.005025	0.015366	0.002633	0.164822	0.007308	0.054253	0.004783
NSF4_WT-2	N/A	0.118808	0.01534	0.0141	0.001876	0.157	0.013336	0.051492	0.005206
NSF4_WT-3	N/A	0.142071	0.012345	0.019493	0.001179	0.186889	0.006999	0.06056	0.005216
NSF5_WT-1	N/A	0.157054	0.005551	0.018317	0.001884	0.307702	0.023557	0.093375	0.012065
NSF5_WT-3	N/A	0.141795	0.010654	0.019537	0.002612	0.293476	0.01266	0.096158	0.005132
NSF5_WT-2	N/A	0.135892	0.018877	0.016335	0.001816	0.280593	0.027892	0.0944	0.015042
NSF6_WT-3	N/A	0.111494	0.010106	0.014258	0.000825	0.265604	0.003398	0.103911	0.003739
NSF6_WT-1	N/A	0.11147	0.003216	0.013188	0.001459	0.261393	0.009804	0.107258	0.001515
NSF6_WT-2	N/A	0.108509	0.002075	0.014079	0.000535	0.257023	0.008022	0.10151	0.003391
Average of all WT	N/A	0.122682	0.00812029	0.0133384	0.00160547	0.23824	0.0119574	0.0857322	0.00716312
