# Supplementary material for: Improving wood properties for wood utilization through multi-omics integration in lignin biosynthesis
Source: Nat Commun. 2018 Apr 20;9:1579. doi: 10.1038/s41467-018-03863-z (PMC5910405; doi:10.1038/s41467-018-03863-z)
Supplement: Supplementary file 11 — Supplementary Data 9 [file 41467_2018_3863_MOESM11_ESM.zip]

Archive with 8 entries (8 files):
- .DS_Store
- Calculate_Flux.m
- Parameter_Setting_File.m
- Pathway_Model_Transcripts.m
- ReadMe.txt
- run_model.m
- Simulate_LigninModel.m
- TranscriptTable.mat
