# Supplementary material for: Improving wood properties for wood utilization through multi-omics integration in lignin biosynthesis
Source: Nat Commun. 2018 Apr 20;9:1579. doi: 10.1038/s41467-018-03863-z (PMC5910405; doi:10.1038/s41467-018-03863-z)
Supplement: Supplementary file 11 — Supplementary Data 9 [file 41467_2018_3863_MOESM11_ESM.zip › Pathway_Model_Transcripts.m]

%ODE file to calculate the steady state concentration of the 24 metabolites
function [dydt] = Pathway_Model_Transcripts(t,y,ProteinTable)

format shorte 
Parameter_Setting_File; % File containing all the kinetic parameters and the enzyme concentrations

%Predicted Proteins
PtrPAL1 = ProteinTable.PtrPAL1;
PtrPAL2 = ProteinTable.PtrPAL2;
PtrPAL3 = ProteinTable.PtrPAL3;
PtrPAL45 = ProteinTable.PtrPAL45;
PtrC4H1 = ProteinTable.PtrC4H1;
PtrC4H2 = ProteinTable.PtrC4H2;
PtrC3H3 = ProteinTable.PtrC3H3;
Ptr4CL3 = ProteinTable.Ptr4CL3;
Ptr4CL5 = ProteinTable.Ptr4CL5;
PtrHCT1 = ProteinTable.PtrHCT1;
PtrHCT6 = ProteinTable.PtrHCT6;
PtrCCoAOMT1 = ProteinTable.PtrCCoAOMT1;
PtrCCoAOMT2 = ProteinTable.PtrCCoAOMT2;
PtrCCoAOMT3 = ProteinTable.PtrCCoAOMT3;
PtrCCR2 = ProteinTable.PtrCCR2;
PtrCAD1 = ProteinTable.PtrCAD1;
PtrCAD2 = ProteinTable.PtrCAD2;
PtrCAld5H1 = ProteinTable.PtrCAld5H1;
PtrCAld5H2 = ProteinTable.PtrCAld5H2;
PtrAldOMT2 = ProteinTable.PtrAldOMT2;

%Flux Equations
V1          =   (kcat11*PtrPAL1*y(1)/(y(1)*(1+y(4)/kiu1) + km11*(1 + y(2)/kic11 +  y(4)/kic111 ))) + ((kcat12*PtrPAL2*y(1))/(y(1)*(1+  y(2)/kiu12...
                + y(4)/kiu121) + km12*(1 + y(2)/kic12 +  y(4)/kic121 ))) + ((kcat13*PtrPAL3*y(1))/(y(1)*(1+ y(2)/kiu13 + y(4)/kiu131) + km13*(1 + y(2)/kic13...
                + y(4)/kic131 ))) + ((kcat14*PtrPAL45*y(1))/(y(1)*(1+y(4)/kiu14) + km14*(1 + y(2)/kic14 +  y(4)/kic141)));
V2          =   (kcat21*PtrC4H1*y(2))/(y(2) + km21) + (kcat22*PtrC4H2*y(2)/(y(2)+ km22));
V3          =   (kcat3*PtrC3H3*y(3))/(y(3) + km3);
V4          =   (y(4)*kcat4*PtrAldOMT2)/(y(4)*(1+(y(16)/kiu41) + (y(21)/kiu42) + (y(6)/kiu43)+ (y(18)/kiu44) + (y(23)/kiu45)) + km4*(1 +(y(16)/kic41)...
               + (y(21)/kic42) + (y(6)/kic43)+ (y(18)/kic44) + (y(23)/kic45)))  ;
V5          =   (y(5)*kcat51*PtrCAld5H1)/(y(5)*(1+(y(17)/kiu51)) + km51*(1 +(y(17)/kic51))) + (y(5)*kcat52*PtrCAld5H2)/(y(5)*(1+(y(17)/kiu52))...
                + km52*(1 +(y(17)/kic52)));
V6          =   (y(6)*kcat6*PtrAldOMT2)/(y(6) + km6);
V7          =   kcat71*Ptr4CL3*y(3)/(km71*(1 + (y(4)/k73c1) + (y(5)/k73c2) + (y(6)/k73c3) + (y(7)/k73c4) + (y(9)/k73c5) + (y(10)/k73c6)) + y(3)*(1+y(9)/k73u1 + y(10)/k73u2) + (3*km71*Ptr4CL3^2*Ptr4CL5/K71^3)*((1 + (y(4)/k75c1) + (y(5)/k75c2) + (y(6)/k75c3) + (y(7)/k75c4) + (y(9)/k75c5) + (y(10)/k75c6)) + ((y(3)/km72)*(1+(y(4)/k75u1) + (y(5)/k75u2) + (y(6)/k75u3)+(y(7)/k75u4)+(y(9)/k75u5) + (y(10)/k75u6))))) ...
                + kcat72*Ptr4CL5*y(3)*(1+gamma1*(Ptr4CL3/K72)^3)/((km72*(1 + (y(4)/k75c1) + (y(5)/k75c2) + (y(6)/k75c3) + (y(7)/k75c4) + (y(9)/k75c5)+ (y(10)/k75c6)) + y(3)*(1 + (y(4)/k75u1) + (y(5)/k75u2) + (y(6)/k75u3) + (y(7)/k75u4) + (y(9)/k75u5)+ (y(10)/k75u6)))*(1+(Ptr4CL3/K72)^3));
V8          =   y(4)*kcat81*Ptr4CL3/(km81*(1+(y(3)/k83c1) + (y(5)/k83c2) + (y(6)/k83c3) + (y(9)/k83c4)) + y(4)*(1+y(9)/k83u1) + (3*km81*Ptr4CL3^2*Ptr4CL5/K81^3)*((1+(y(3)/k85c1) + (y(5)/k85c2) + (y(6)/k85c3) + (y(9)/k85c4)) + (y(4)/km82)*(1+(y(3)/k85u1) + (y(5)/k85u2) + (y(6)/k85u3) + (y(7)/k85u4) + (y(9)/k85u5) + (y(4)/k8is)))) ...
                + y(4)*kcat82*Ptr4CL5*(1+gamma2*(Ptr4CL3/K82)^3)/(km82*(1+(y(3)/k85c1) + (y(5)/k85c2) + (y(6)/k85c3) + (y(9)/k85c4)) + y(4)*(1+(y(3)/k85u1) + (y(5)/k85u2) + (y(6)/k85u3) + (y(7)/k85u4) + (y(9)/k85u5) + (y(4)/k8is))*(1+(Ptr4CL3/K82)^3));
V9         =   y(5)*kcat91*Ptr4CL3/((km91*(1 + (y(3)/k93c1) + (y(4)/k93c2) + (y(6)/k93c3) + (y(7)/k93c4) )) + y(5))...
                + (y(5)*kcat92*Ptr4CL5/(km92*(1 + (y(3)/k95c1) + (y(4)/k95c2) + (y(6)/k95c3) + (y(7)/k95c4) )...
                + y(5)*(1 + (y(4)/k95u1) + (y(6)/k95u2) + (y(7)/k95u3))));
V10         =   (y(6)*kcat101*Ptr4CL3/(km101 + y(6))) +  (y(6)*kcat102*Ptr4CL5/(km102 + y(6)));
V11         =   (y(7)*kcat111*Ptr4CL5/(km111 + y(7)));
V12         =  y(8)*kcat121*PtrHCT1/(y(8) + km121) + y(8)*kcat122*PtrHCT6/(y(8) + km122);
V12R        =   y(9)*kcat121R*PtrHCT1/(y(9) + km121R) + y(9)*kcat122R*PtrHCT6/(y(9) + km122R);
V13         =   y(9)*kcat131*PtrC3H3/(y(9) + km131);
V14         =    y(10)*kcat141*PtrHCT1/(y(10) + km141)+ y(10)*kcat142*PtrHCT6/(y(10) + km142);
V14R        =   y(11)*kcat141R*PtrHCT1/(y(11) + km141R)+ y(11)*kcat142R*PtrHCT6/(y(11) + km142R);
V15         =   y(11)*kcat151*PtrCCoAOMT1/(y(11) + km151) + y(11)*kcat152*PtrCCoAOMT2/(y(11) + km152) + y(11)*kcat153*PtrCCoAOMT3/(y(11) + km153);
V16         =   0;
V17         =   (y(8)*PtrCCR2*kcat181/(y(8) + km181));
V18        =   (y(11)*PtrCCR2*kcat191)/(y(11) + km191);
V19         =   (y(12)*PtrCCR2*kcat201)/(y(12) + km201);
V20         =   0;
V21         =   0;
V22         =   (y(16)*kcat241*PtrAldOMT2)/(y(16)*(1+(y(18)/kiu241) + (y(16)/kis241)) + km241*(1 +(y(4)/kic241) + (y(6)/kic242) + (y(18)/kic243)...
                + (y(23)/kic244)))  ;
V23         =   y(17)*PtrCAld5H1*kcat251/(y(17) + km251) + y(17)*PtrCAld5H2*kcat252/(y(17) + km252);
V24         =   y(18)*kcat261*PtrAldOMT2/(y(18)*(1+(y(21)/kiu261) + (y(18)/kis261)) + km261*(1 +(y(16)/kic261) + (y(21)/kic262) +  (y(23)/kic263)));
V25         =   y(15)*kcat271*PtrCAD1/(km271+y(15));
V26         =   0;
V27         =   y(17)*kcat291*PtrCAD1/(y(17)*(1 + (y(19)/kiu291)) + km291*(1+ (y(19)/kic291))) + y(17)*kcat292*PtrCAD2/(y(17) + km292);
V28         =   y(18)*kcat281*PtrCAD1/(y(18) + km281);
V29         =   y(19)*kcat311*PtrCAD1/(y(19)*(1 + (y(17)/kiu311)) + km311*(1+ (y(17)/kic311))) + y(19)*kcat312*PtrCAD2/(y(19) + km312);
V30         =   y(21)*kcat331*PtrAldOMT2/(y(21)*(1+(y(16)/kiu331) + (y(18)/kiu332) + (y(23)/kiu333) +(y(21)/kis331)) + km331*(1 +(y(16)/kic331) + (y(18)/kic332)));
V31         =   y(22)*kcat341*PtrCAld5H1/(y(22)*(1 + y(17)/kiu341) + km341*(1 + y(17)/kic341)) + y(22)*kcat342*PtrCAld5H2/(y(22) + km342*(1 + y(17)/kic342));
V32         =   y(23)*kcat351*PtrAldOMT2/(y(23)*(1 + y(23)/kis351) + km351);

%%
% Mass Balance on 24 Metabolites %


dydt(1)     =   0;
dydt(2)     =   V1 - V2;
dydt(3)     =   V2 - V3 - V7;
dydt(4)     =   V3 - V4 - V8;
dydt(5)     =   V4 - V5 - V9;
dydt(6)     =   V5 - V6 - V10;
dydt(7)     =   V6 - V11;
dydt(8)     =   V7 - V12 - V17 + V12R; 
dydt(9)     =   V12 - V13 - V12R;
dydt(10)    =   V13 - V14 + V14R;
dydt(11)    =   V14 + V8 - V15 - V18 - V14R;
dydt(12)    =   V15 + V9 - V19;
dydt(13)    =   V10 - V16 - V20;
dydt(14)    =   V11 + V16 - V21;
dydt(15)    =   V17 - V25;
dydt(16)    =   V18 - V22 - V26;
dydt(17)    =   V19 + V22 - V23 - V27;
dydt(18)    =   V23 + V20 - V24 - V28;
dydt(19)    =   V21 + V24 - V29;
dydt(20)    =   V25;
dydt(21)    =   V26 - V30;
dydt(22)    =   V30 + V27 - V31;
dydt(23)    =   V31 + V28 - V32;
dydt(24)    =   V29 + V32;


dydt=dydt(:); % Output as a column vector
end
