# Supplementary material for: Improving wood properties for wood utilization through multi-omics integration in lignin biosynthesis
Source: Nat Commun. 2018 Apr 20;9:1579. doi: 10.1038/s41467-018-03863-z (PMC5910405; doi:10.1038/s41467-018-03863-z)
Supplement: Supplementary file 11 — Supplementary Data 9 [file 41467_2018_3863_MOESM11_ESM.zip › ReadMe.txt]

Lignin Model Code:

Simulate_LigninModel.m: This is the main file.

The following files are called by Simulate_LigninModel:
run_model.m
Pathway_Model_Transcripts.m
Calculate_Flux.m
Parameter_Setting_File.m
TranscriptTable.mat - This contains the absolute transcript abundances. There is an option to upload your own transcript abundances instead.

To run this program, you must be using MATLAB version R2013b or higher

————————
Loading Your Own Transcript Values:
Make sure your data is in a .csv, .txt, or .dat file with each transcript as a column, and each experiment as a row (column 1: tPAL1, column 2: tPAL2, etc.). Your first row should be the column headings which need to be labeled like: tPAL1, tPAL2, tPAL3, tPAL45, tC4H1, tC4H2, tC3H3, t4CL3, t4CL5, tHCT1,
tCCoAOMT1, tCCoAOMT2, tCCoAOMT3, tCCR2, tCAD1, tCAD2, tCAld5H1, tCAld5H2,
tAldOMT2 (the order of the columns does not matter).

Uncomment the following two lines of code in Simulate_LigninModel.m:

[filename,pathname]=uigetfile({'*.csv';'*.txt';'*.dat'},'Select Transcript Abundance File');
TranscriptTable=readtable([pathname filename],'ReadVariableNames',true);

Comment the following line of code in Simulate_LigninModelm.m:

load TranscriptTable.mat

————————
