# Supplementary material for: Improving wood properties for wood utilization through multi-omics integration in lignin biosynthesis
Source: Nat Commun. 2018 Apr 20;9:1579. doi: 10.1038/s41467-018-03863-z (PMC5910405; doi:10.1038/s41467-018-03863-z)
Supplement: Supplementary file 11 — Supplementary Data 9 [file 41467_2018_3863_MOESM11_ESM.zip › run_model.m]

function Results=run_model(PA,init,TranscriptTable)

Parameter_Setting_File;
options=odeset('reltol',1e-6,'AbsTol',1e-6);

%% model takes proteins in uM
PredictedProtein=table();
PredictedProtein.PtrPAL1 = Beta.bPAL1*TranscriptTable.tPAL1;
PredictedProtein.PtrPAL2 = Beta.bPAL2*TranscriptTable.tPAL2;
PredictedProtein.PtrPAL3 = Beta.bPAL3*TranscriptTable.tPAL3;
PredictedProtein.PtrPAL45 = Beta.bPAL45*TranscriptTable.tPAL45;
PredictedProtein.PtrC4H1 = Beta.bC4H1*TranscriptTable.tC4H1;
PredictedProtein.PtrC4H2 = Beta.bC4H2*TranscriptTable.tC4H2;
PredictedProtein.PtrC3H3 = Beta.bC3H3*TranscriptTable.tC3H3;
PredictedProtein.Ptr4CL3 = Beta.b4CL3*TranscriptTable.t4CL3;
PredictedProtein.Ptr4CL5 = Beta.b4CL5*TranscriptTable.t4CL5;
PredictedProtein.PtrHCT1 = Beta.bHCT1*TranscriptTable.tHCT1;
PredictedProtein.PtrHCT6 = Beta.bHCT6*TranscriptTable.tHCT6;
PredictedProtein.PtrCCoAOMT1 = Beta.bCCoAOMT1*TranscriptTable.tCCoAOMT1;
PredictedProtein.PtrCCoAOMT2 = Beta.bCCoAOMT2*TranscriptTable.tCCoAOMT2;
PredictedProtein.PtrCCoAOMT3 = Beta.bCCoAOMT3*TranscriptTable.tCCoAOMT3;
PredictedProtein.PtrCCR2 = Beta.bCCR2*TranscriptTable.tCCR2;
PredictedProtein.PtrCAD1 = Beta.bCAD1*TranscriptTable.tCAD1;
PredictedProtein.PtrCAD2 = Beta.bCAD2*TranscriptTable.tCAD2;
PredictedProtein.PtrCAld5H1 = Beta.bCAld5H1*TranscriptTable.tCAld5H1;
PredictedProtein.PtrCAld5H2 = Beta.bCAld5H2*TranscriptTable.tCAld5H2;
PredictedProtein.PtrAldOMT2 = Beta.bAldOMT2*TranscriptTable.tAldOMT2;

Batch=1:length(TranscriptTable{:,1}); %number of rows in TranscriptTable (number of experiments)
dimBatch=length(Batch);

%initialize metabolite, flux, and time arrays
Y=zeros(dimBatch,num_metabs);
T=zeros(dimBatch,1);
V=zeros(dimBatch,num_fluxes);

%set initial metabolite concentrations
y_init=init*ones(1,num_metabs);
y_init(1)=PA;

% run the model for each experiment (set of transcript abundances)
for c_r=1:dimBatch
    row=Batch(c_r);
    [t,y]=ode15s(@(t,y)Pathway_Model_Transcripts(t,y,PredictedProtein(row,:)),tspan,y_init',options);

    Y(c_r,:)=y(end,:);
    T(c_r)=t(end);
    V(c_r,:)=Calculate_Flux(Y(c_r,:),PredictedProtein(row,:));
end

%Save Metabolites and Fluxes in a table for easy access
Mets=array2table(Y,'VariableNames',{'Y1','Y2','Y3','Y4',...
    'Y5','Y6','Y7','Y8','Y9','Y10','Y11','Y12','Y13','Y14','Y15','Y16','Y17','Y18','Y19','Y20',...
    'Y21','Y22','Y23','Y24'});

Fluxes=array2table(V,'VariableNames',{'V1','V2','V3','V4','V5','V6',...
    'V7','V8','V9','V10','V11','V12','V12R','V13','V14','V14R','V15','V16','V17','V18','V19','V20',...
    'V21','V22','V23','V24','V25','V26','V27','V28','V29','V30',...
    'V31','V32','V33','V34','V35','V36','V37'});

%% Phenotype Predictions

PredLigninContent=11.883484066567+0.0615160893227361*Mets.Y2+0.430775696181125*Mets.Y3+12.9331022489554*Mets.Y4...
		-1510958.74672428*Mets.Y6+0.0245385806501869*Mets.Y10-0.155450728780881*Mets.Y12+98.4523529683073*Mets.Y15...
		-171.334283931017*Fluxes.V9-26163166.4690442*Fluxes.V10+816571.202252856*Fluxes.V11-276.483774555191*Fluxes.V12R...
		+17.361214501387*Fluxes.V14-127.913448294397*Fluxes.V22-788.338526656292*Fluxes.V28-553.474602033791*Fluxes.V33;

PredSGRatio=3.1570276042466-0.0274456587679616*Mets.Y2+0.126857492675907*Mets.Y3-0.012565495544623*Mets.Y10...
		+45.9299050501466*Fluxes.V12R-4.82667873491386*Fluxes.V19+18.7284099558843*Fluxes.V24+10534.8599066237*Fluxes.V28...
		+170.541719415153*Fluxes.V33-3.02655953685301*Fluxes.V35-7.55232058799794*Fluxes.V37;
    
PredSsubunits=66.362453585523-0.142414154817709*Mets.Y2+0.982676235224877*Mets.Y3-122.252554678186*Mets.Y4...
		+586.345817026914*Mets.Y15-59.4354897874603*Fluxes.V8+1204.73818121718*Fluxes.V9-642.451768901524*Fluxes.V12R...
		+4064751.98736214*Fluxes.V24+4064647.60234122*Fluxes.V27+4176236.00315314*Fluxes.V28-825.140551408177*Fluxes.V33...
		-4064665.84656898*Fluxes.V34-4064642.90336438*Fluxes.V35-4064657.46203729*Fluxes.V37;
    
PredGsubunits=24.9333908693591-172.695869367026*Fluxes.V9-106.045202018152*Fluxes.V12R+61.6897059860666*Fluxes.V19...
		-202.741777492097*Fluxes.V24-124312.502003196*Fluxes.V28;
    
PredHsubunits=5.90091370623289+0.19483368749435*Mets.Y2+175.584250588986*Mets.Y4-89.7624828206843*Mets.Y5...
		-0.0360622385554641*Mets.Y10-1274365864.26485*Fluxes.V10+20167378.4235956*Fluxes.V11+501.603326960271*Fluxes.V12R...
		-37.2627044987101*Fluxes.V14-3274260.66695319*Fluxes.V27-3247529.33792158*Fluxes.V28-3274217.88943963*Fluxes.V29...
		+942.543781532183*Fluxes.V33+3274260.34700786*Fluxes.V34+3274248.40755471*Fluxes.V35;

PredpHydroxybenzoicAcid=5.45079151188417-43.9088121523739*Mets.Y5+0.00676991555397219*Mets.Y10...
		+0.070548037623962*Mets.Y12+208.769681557457*Mets.Y15+917.24012258393*Fluxes.V9-506818086.727017*Fluxes.V10...
		+7377307.63148245*Fluxes.V11-7.67803565021953*Fluxes.V19+453.262746723218*Fluxes.V22+5105.24360947262*Fluxes.V28;
    
PredCLratio=5.61581360130528-0.0152293286030458*Mets.Y2-0.151047984245847*Mets.Y3-4.14292404177484*Mets.Y4...
		+508228.060172331*Mets.Y6-0.00472230646148822*Mets.Y10+0.036277592219895*Mets.Y12-25.8825858983041*Mets.Y15...
		+55.5280609499425*Fluxes.V9+10461990.2457532*Fluxes.V10-280841.52481246*Fluxes.V11+104.699410014405*Fluxes.V12R...
		-5.14000773443813*Fluxes.V14+34.2947351255568*Fluxes.V22+186.65811319424*Fluxes.V33;
    
PredAldehydes=-0.0421120117513878-0.0444778017427485*Mets.Y10+1377.773182781*Mets.Y15+45359.8117456874*Fluxes.V28...
		+5.52316297586782*Fluxes.V34+64.0651007793339*Fluxes.V36-167.937473057631*Fluxes.V37;
    
PredBetaO4linkages=92.3423375623908-0.0332063596474041*Mets.Y2-16.130431028688*Mets.Y5+0.0650829184618269*Mets.Y12...
		+769.694359207219*Mets.Y15-437544.322388889*Mets.Y16+417.737372522682*Fluxes.V8+791.566150496345*Fluxes.V9...
		-126.400277598401*Fluxes.V12R+423.921152751101*Fluxes.V14-436.202965205955*Fluxes.V19+41831.1849387552*Fluxes.V28...
		+10.6825704700725*Fluxes.V36;
    
PredBeta5linkages=3.39164364140183-0.169452664632931*Mets.Y3+20.9772415816131*Mets.Y4-240.923514745077*Mets.Y15...
		+10.9609692960252*Fluxes.V8-205.631782160621*Fluxes.V9+121.47242963438*Fluxes.V12R-21.3218773686486*Fluxes.V24...
		-26121.148561243*Fluxes.V28+247.037419382746*Fluxes.V33+5.45245403568805*Fluxes.V34;
  
PredBetaBetalinkages=4.30703483808592+0.0366962685358232*Mets.Y2+0.195650357937761*Mets.Y3+5863652.23866847*Mets.Y6...
		-0.0817543549617492*Mets.Y12-306.778739733446*Mets.Y15+160314.473992819*Mets.Y16-104156839.255285*Fluxes.V10...
		+2.5180532932565*Fluxes.V14-534.273543552229*Fluxes.V22+51.6172255545255*Fluxes.V24-38.4809623268958*Fluxes.V29...
		-2.52922662637061*Fluxes.V34-16.0238753299495*Fluxes.V36;
    
PredBeta1linkages=1.39579152213555-0.0163005734222925*Mets.Y2-26.8426477691316*Fluxes.V12R+1.52200331093853*Fluxes.V27...
		+0.629787850157707*Fluxes.V35;
   
PredEndGroups=5.6140947921364-116.900826282251*Mets.Y15+31.1374390125443*Fluxes.V12R+6.40796107990149*Fluxes.V27...
		-21361.5277590907*Fluxes.V28-14.4693809339611*Fluxes.V29+102.233813423251*Fluxes.V33;
    
PredHeight=55.217222366891-147.76909184373*Mets.Y4+39.2538187061372*Mets.Y5-0.156568016514816*Mets.Y10...
		-1.34492375694259*Mets.Y12+3647.76497632402*Mets.Y15-284.808929027467*Fluxes.V8+2324755954.58088*Fluxes.V10...
		-45170718.3124317*Fluxes.V11+309.449697944976*Fluxes.V19-286.710136340745*Fluxes.V24-9267.46094109885*Fluxes.V33...
		+45.1704086286282*Fluxes.V35;
    
PredDiameter=0.193737734688007+247115.678280773*Mets.Y6-0.00067108723691074*Mets.Y10-0.003245375306696*Mets.Y12...
		+6.93149620764165*Mets.Y15-17.42482861001*Fluxes.V8-18.5087320019907*Fluxes.V9-6654290.80792817*Fluxes.V10...
		+1.21059433882589*Fluxes.V12R-16.9923927551725*Fluxes.V14+17.7832320861399*Fluxes.V19+53.8939287864137*Fluxes.V22...
		-1.10775234073647*Fluxes.V24-34.2830997133729*Fluxes.V33+0.155555624014883*Fluxes.V35;
    
PredStemVolume=45.2101603589951+83385926.9183007*Mets.Y6-0.146880676634673*Mets.Y10-0.549318751362996*Mets.Y12...
		+2234.86006839747*Mets.Y15-110709.876983525*Mets.Y16-260.371210766318*Fluxes.V9-2273254241.74673*Fluxes.V10...
		-902.719915430231*Fluxes.V22+116.719097160165*Fluxes.V27-83.3319333598196*Fluxes.V34;
    
PredGlucose=49.5207670644154+409733.761012481*Mets.Y6-0.0197838367663708*Mets.Y10-497.38948658234*Mets.Y15...
		+73.4799365261709*Fluxes.V12R+8.67468242950127*Fluxes.V14+90.3837231533935*Fluxes.V22-15.8002308535066*Fluxes.V27...
		+1196.52885488995*Fluxes.V33+4.20137980367653*Fluxes.V34-60.6138792290271*Fluxes.V37;
    
PredXylose=13.2340544358712+0.0450032261670726*Mets.Y2+0.417033084141651*Mets.Y5-7.91759240819401*Fluxes.V8...
		-107355.940257537*Fluxes.V11+50.0003342627561*Fluxes.V12R-24.4596771428879*Fluxes.V24+613.491204266368*Fluxes.V28...
		+40.1582998707743*Fluxes.V29+318.389292925185*Fluxes.V33+2.3031034821691*Fluxes.V34+12.0741715290212*Fluxes.V36;
    
PredTotalCarbohydrates=64.8061680750841+0.0851207782825051*Mets.Y2+3.32679232194521*Mets.Y4-415.878839205454*Mets.Y15...
		+86.3980840880056*Fluxes.V12R+18.0952265711422*Fluxes.V14-16.2961533691979*Fluxes.V27+1106.92971751506*Fluxes.V33...
		-66.9280131510257*Fluxes.V37;
    
PredRelativeDensity=0.225001190246316-3.16296419918166*Mets.Y15-1.85156619642189*Fluxes.V12R+0.237696041232694*Fluxes.V14...
		+39.1706788655453*Fluxes.V22-0.291813398311222*Fluxes.V24-0.235224539397824*Fluxes.V34;
    
PredMOE=2053.90452909974+63.0317047320743*Mets.Y3-90705.3328067901*Mets.Y15-3516.7773221497*Fluxes.V8...
		-12667.2770557616*Fluxes.V9-59013.3315301986*Fluxes.V12R+12814.6784468892*Fluxes.V24+5124969.65333501*Fluxes.V28...
		+1350.00153464048*Fluxes.V34;
    
PredGlucoseUnpretreated=59.9039107111165-0.176436032690008*Mets.Y2-1.26535870794446*Mets.Y3-27.770864466219*Mets.Y4...
		+3821691.11581983*Mets.Y6-0.104456111874291*Mets.Y10+0.904474251281786*Mets.Y12-538.883329452768*Mets.Y15...
		+448.501848362333*Fluxes.V9+149017444.485561*Fluxes.V10-2829213.6608253*Fluxes.V11+1116.35923039934*Fluxes.V12R...
		-89.0537982589155*Fluxes.V14+531.122088693195*Fluxes.V22+9180.29595852483*Fluxes.V28+1729.27144714913*Fluxes.V33...
		+23.8734104102483*Fluxes.V34;
    
PredXyloseUnpretreated=29.9052382167019-0.138940920026091*Mets.Y2-1.24258864263844*Mets.Y3-20.2631932248452*Mets.Y4...
		+3624704.15929145*Mets.Y6-0.103905383089876*Mets.Y10+1.04462008500161*Mets.Y12+112.43165099887*Fluxes.V8...
		+571.04145280866*Fluxes.V9-2266755.33417554*Fluxes.V11+1236.49901273553*Fluxes.V12R-72.9260368882047*Fluxes.V19...
		+14466.40674879*Fluxes.V28+2660.31413772912*Fluxes.V33-32.8688145703174*Fluxes.V35-78.725444825655*Fluxes.V37;
    
PredGlucosePretreated=88.1676753891115-0.32885184583179*Mets.Y2-1.40231640140802*Mets.Y3-0.140400926894907*Mets.Y10...
		+0.725270052240393*Mets.Y12+96.2523005967218*Fluxes.V9-378781.654373939*Fluxes.V11+937.754516698647*Fluxes.V12R...
		-90.1805569095505*Fluxes.V14+617.542613061244*Fluxes.V22+46.6166763751242*Fluxes.V24+6522.80009121018*Fluxes.V28...
		+2620.23551779516*Fluxes.V33;
    
PredXylosePretreated=92.9696249391059-0.339135686063301*Mets.Y2-1.74754890214763*Mets.Y3-41.4787525339963*Mets.Y4...
		+5082182.16822917*Mets.Y6-0.121310557513274*Mets.Y10+0.797988499615414*Mets.Y12+1330.15230248297*Mets.Y15...
		+3340.82085146819*Fluxes.V8+3897.36685785626*Fluxes.V9+131087450.062186*Fluxes.V10-2986650.30803981*Fluxes.V11...
		+863.634642837035*Fluxes.V12R+3205.30235991669*Fluxes.V14+6468.52882403263*Fluxes.V19-9898.55741248951*Fluxes.V24...
		-9758.85708349056*Fluxes.V27+3642.64363622496*Fluxes.V33-45.5972867250081*Fluxes.V34-9772.58980472387*Fluxes.V36;

%% Results that will be returned to the main function
Results.T=T;
Results.y_init=y_init;
Results.Transcripts=TranscriptTable;
Results.PredictedProtein=PredictedProtein;
Results.Y=Mets;
Results.V=Fluxes;

%Put all of the predicted phenotypes into a table
Results.PredictedPhen=table(PredLigninContent,PredSGRatio,PredSsubunits,PredGsubunits,PredHsubunits,PredpHydroxybenzoicAcid,...
    PredCLratio,PredAldehydes,PredBetaO4linkages,PredBeta5linkages,PredBetaBetalinkages,PredBeta1linkages,...
    PredEndGroups,PredHeight,PredDiameter,PredStemVolume,PredGlucose,PredXylose,PredTotalCarbohydrates,...
    PredRelativeDensity,PredMOE,PredGlucoseUnpretreated,PredXyloseUnpretreated,PredGlucosePretreated,PredXylosePretreated);

%set any negative preditcted phenotypes to zero
phen_array=Results.PredictedPhen{:,:};
phen_array(phen_array<0)=0;
Results.PredictedPhen{:,:}=phen_array;

%For the phenotypes that are a percentage, set any values greater than 100
%to 100
indperc={'PredLigninContent','PredGlucose','PredXylose','PredTotalCarbohydrates',...
    'PredpHydroxybenzoicAcid','PredHsubunits','PredGsubunits','PredSsubunits',...
    'PredAldehydes','PredBetaO4linkages','PredBeta5linkages','PredBetaBetalinkages','PredBeta1linkages',...
    'PredEndGroups','PredGlucoseUnpretreated','PredXyloseUnpretreated',...
    'PredGlucosePretreated','PredXylosePretreated'};
indperc_array=Results.PredictedPhen{:,indperc};
indperc_array(indperc_array>100)=100;
Results.PredictedPhen{:,indperc}=indperc_array;
%Limit the upperbound of Relative Density to 1
RelDens_array=Results.PredictedPhen{:,'PredRelativeDensity'};
RelDens_array(RelDens_array>1)=1;
Results.PredictedPhen{:,'PredRelativeDensity'}=RelDens_array;

%Combine the tables into 1 table
Results.OutputTable=[Results.Transcripts(Batch,:),Results.PredictedProtein(Batch,:),Results.Y,Results.V,Results.PredictedPhen];

end
