# Supplementary material for: Improving wood properties for wood utilization through multi-omics integration in lignin biosynthesis
Source: Nat Commun. 2018 Apr 20;9:1579. doi: 10.1038/s41467-018-03863-z (PMC5910405; doi:10.1038/s41467-018-03863-z)
Supplement: Supplementary file 11 — Supplementary Data 9 [file 41467_2018_3863_MOESM11_ESM.zip › Simulate_LigninModel.m]

%%%%%%%%%%%%%%%%%%%%%%Input Parameters%%%%%%%%%%%%%%%%%%%%%%%%%%%%%%%

%% Inputs
init_conc=0; %initial concentration of the metabolites
PA=1.4; %set phenylalanine concentration;

load TranscriptTable.mat %load provided absolute transcript abundances (comment this line to load your own transcript abundances)

%%If you want to load your own transcript values make sure your data is in
%%a .csv, .txt, or .dat file with each transcript as a column, and each
%%experiment as a row (column 1: tPAL1, column 2: tPAL2, etc.). Your first
%%row should be the column headings which need to be labled like:
%%tPAL1, tPAL2, tPAL3, tPAL45, tC4H1, tC4H2, tC3H3, t4CL3, t4CL5, tHCT1,
%%tCCoAOMT1, tCCoAOMT2, tCCoAOMT3, tCCR2, tCAD1, tCAD2, tCAld5H1, tCAld5H2,
%%tAldOMT2 (the order does not matter)

%%To load your own data uncomment the next two lines below and comment the line above (load TranscriptTable.mat)
% [filename,pathname]=uigetfile({'*.csv';'*.txt';'*.dat'},'Select Transcript Abundance File');
% TranscriptTable=readtable([pathname filename],'ReadVariableNames',true);


%% run model
% Outputs: 
% output.Y: Table with the final metabolite concentrations for each experiment
% output.V: Table with the final fluxes
% output.PredictedPhen: Table of the predicted phenotypes
% output.Transcripts: Table of transcript abundances used
% output.PredictedProtein: Table of the predicted protein concentrations
% output.OutputTable: Combined table of transcripts, predicted proteins, metabolites, fluxes, and predicted
%   phenotypes
% output.T: Final time evaluated for each experiment (useful information to see 
%   which experiments (if any) the model is not solving. In these cases T
%   will be less than 10,000 (You will get a warning message if this happens 
%   for any of the experiments
% output.y_init: the initial concentarations that were used

output=run_model(PA,init_conc,TranscriptTable);

%save output table as a file that can be opened by Excel or other programs
[filename,pathname]=uiputfile({'*.csv','Comma Seperated Value File'},'Save as',...
    ['~/Desktop/LigninModelOutput' datestr(now,'_mmddyy_HHMM')]);

writetable(output.OutputTable,[pathname filename],'QuoteStrings',true);
